# Supplementary material for: Current Trends of Human Adenovirus Types Among Hospitalized Children—A Systematic Review
Source: Viruses. 2025 Jun 27;17(7):914. doi: 10.3390/v17070914 (PMC12299119; doi:10.3390/v17070914)
Supplement: Supplementary file 1 [file viruses-17-00914-s001.zip]

Archive with 2 entries (2 files):
- viruses-3678715-supplementary Table S1.xlsx
- viruses-3678715-supplementary Table S2.xlsx
