# Supplementary material for: Current Trends of Human Adenovirus Types Among Hospitalized Children—A Systematic Review
Source: Viruses. 2025 Jun 27;17(7):914. doi: 10.3390/v17070914 (PMC12299119; doi:10.3390/v17070914)
Supplement: Supplementary file 1 [file viruses-17-00914-s001.zip › viruses-3678715-supplementary Table S1.xlsx]

## Sheet: Sheet1
Authors	Year	Title	exclusion criteria	Source title	DOI
Kawamura Y, Kozawa K, Koinuma G, Onda T, Cho K, Higashimoto Y, Miura H, Yoshikawa T.	2024	A GIRL WITH ADENOVIRUS TYPE 2 INDUCED INTERSTITIAL PNEUMONITIS ACUTELY EXACERBATED WITH PRIMARY HUMAN HERPESVIRUS 7 INFECTION	cr	Pediatr Infect Dis J	10.1097/inf.0000000000004312
Göttig L, Jummer S, Staehler L, Groitl P, Karimi M, Blanchette P, Kosulin K, Branton PE, Schreiner S.	2024	The human adenovirus PI3K-Akt activator E4orf1 is targeted by the tumor suppressor p53	b	J Virol	10.1128/jvi.01701-23
Ipinmoroti AO, Pandit R, Crenshaw BJ, Sims B, Matthews QL.	2024	Human adenovirus type 3 restores pharmacologically inhibited exosomal cargo in lung carcinoma cells	b	Front Pharmacol	10.3389/fphar.2024.1339862
Sahana D, Guha S, Basu S, Shankar GH, Bhattacharyya N.	2024	Pediatric Adenovirus-Associated Hemophagocytosis Lymphohistiocytosis - A Single Centre Experience From Eastern India	np	Indian Pediatr
Tian J, Wang X, Li Q, Zhang L, Ai J, Feng G, Zeng Y, Wang R, Xie Z.	2024	Clinical epidemiology of adenovirus pneumonia among Chinese hospitalized children	n	Arch Microbiol	10.1007/s00203-024-03870-3
Andrup L, Krogfelt KA, Stephansen L, Hansen KS, Graversen BK, Wolkoff P, Madsen AM.	2024	Reduction of acute respiratory infections in day-care by non-pharmaceutical interventions: a narrative review	n	Front Public Health	10.3389/fpubh.2024.1332078
Ushijima H, Pham NTK, Hoque SA, Nomura A, Kumthip K, Shimizu-Onda Y, Okitsu S, Kawata K, Hanaoka N, Müller WE, Maneekarn N, Hayakawa S, Khamrin P.	2024	Evaluation of a novel triplex immunochromatographic test for rapid simultaneous detection of norovirus, rotavirus, and adenovirus on a single strip test	v	J Infect Public Health	10.1016/j.jiph.2024.02.010
Blind JE, Ghosh S, Niese TD, Gardner JC, Stack-Simone S, Dean A, Washam M.	2024	A comprehensive literature scoping review of infection prevention and control methods for viral-mediated gene therapies	n	Antimicrob Steward Healthc Epidemiol	10.1017/ash.2024.1
Lundkvist P, Grönberg A, Carlsson PO, Ludvigsson J, Espes D.	2024	Predictive biomarkers of rapidly developing insulin deficiency in children with type 1 diabetes	b	BMJ Open Diabetes Res Care	10.1136/bmjdrc-2023-003924
Chen Y, Sun L, Liu H, Li J, Guo L, Wang Z.	2024	KLF4 interacts with TXNIP to modulate the pyroptosis in ulcerative colitis via regulating NLRP3 signaling	b	Immun Inflamm Dis	10.1002/iid3.1199
Tian Y, Xiao X, Liu W, Cheng S, Qian N, Wang L, Liu Y, Ai R, Zhu X.	2024	TREM2 improves microglia function and synaptic development in autism spectrum disorders by regulating P38 MAPK signaling pathway	b	Mol Brain	10.1186/s13041-024-01081-x
Cabler SS, Storch GA, Weinberg JB, Walton AH, Brengel-Pesce K, Aldewereld Z, Banks RK, Cheynet V, Reeder R, Holubkov R, Berg RA, Wessel D, Pollack MM, Meert K, Hall M, Newth C, Lin JC, Cornell T, Harrison RE, Dean JM, Carcillo JA.	2024	Viral DNAemia and DNA Virus Seropositivity and Mortality in Pediatric Sepsis	n	JAMA Netw Open	10.1001/jamanetworkopen.2024.0383
Harris KK, Kondratov O, Zolotukhin S.	2024	Suspension Culture Production and Purification of Adeno-Associated Virus by Iodixanol Density Gradient Centrifugation for In Vivo Applications	t	J Vis Exp	10.3791/66460
Del Rosal T, Bote-Gascón P, Falces-Romero I, Sainz T, Baquero-Artigao F, Rodríguez-Molino P, Méndez-Echevarría A, Bravo-Queipo-de-Llano B, Alonso LA, Calvo C.	2024	Multiplex PCR and Antibiotic Use in Children with Community-Acquired Pneumonia	n	Children (Basel)	10.3390/children11020245
Shetty AN, Morgan HJ, Phuong LK, Mallard J, Vlasenko D, Pearce C, Crawford NW, Buttery JP, Clothier HJ.	2024	Audiovestibular adverse events following COVID-19 vaccinations	t	Vaccine	10.1016/j.vaccine.2024.02.051
Mishra VK, Khan T, Jeet A, Prakash O, Chandrakanta, Srivastava AK, Singh S, Pathak N, Jain A.	2023	TREM2 improves microglia function and synaptic development in autism spectrum disorders by regulating P38 MAPK signaling pathway	b	Indian J Pathol Microbiol	10.4103/ijpm.ijpm_60_23
Vajro P, Mandato C, Fischler B.	2024	Acute hepatitis of unknown origin in children: Should we move the discussion from a purely infectious origin also to other plausible causes?	n	Virulence	10.1080/21505594.2024.2318582
Alleva DG, Feitsma EA, Janssen YF, Boersma HH, Lancaster TM, Sathiyaseelan T, Murikipudi S, Delpero AR, Scully MM, Ragupathy R, Kotha S, Haworth JR, Shah NJ, Rao V, Nagre S, Ronca SE, Green FM, Shaw SA, Aminetzah A, Kruijff S, Brom M, van Dam GM, Zion TC.	2024	Immunogenicity phase II study evaluating booster capacity of nonadjuvanted AKS-452 SARS-Cov-2 RBD Fc vaccine	t	NPJ Vaccines	10.1038/s41541-024-00830-2
Lin L, Tang M, Li D, Fei H, Zhang H.	2024	Combined intravenous ribavirin and recombinant human interferon α1b aerosol inhalation for adenovirus pneumonia with plastic bronchitis in children: a case report and review of literature	cr	Front Pediatr	10.3389/fped.2024.1295133
Liu G, Zhang CM, Li Y, Sun JY, Cheng YB, Chen YP, Wang ZH, Ren H, Liu CF, Jin YP, Chen S, Wang XM, Xu F, Xu XZ, Zhu QJ, Wang XD, Liu XH, Liu Y, Hu Y, Wang W, Ai Q, Dang HX, Gao HM, Fan CN, Qian SY.	2024	[Respiratory virus infection and its influence on outcome in children with septic shock]	l	Zhonghua Er Ke Za Zhi	10.3760/cma.j.cn112140-20231014-00286
Kim E, Khan MS, Ferrari A, Huang S, Kenniston TW, Cassaniti I, Baldanti F, Gambotto A.	2024	Second Boost of Omicron SARS-CoV-2 S1 Subunit Vaccine Induced Broad Humoral Immune Responses in Elderly Mice	t	bioRxiv	10.1101/2024.02.05.578925
Bayhan Gİ, Gülleroğlu NB, Çetin S, Erat T, Yıldız S, Özen S, Konca HK, Yahşi A, Dinç B.	2024	Radiographic findings of adenoviral pneumonia in children	n	Clin Imaging	10.1016/j.clinimag.2024.110111
Chen Q, Lin L, Zhang N, Yang Y.	2024	Adenovirus and Mycoplasma pneumoniae co-infection as a risk factor for severe community-acquired pneumonia in children	nc	Front Pediatr	10.3389/fped.2024.1337786
von Ofen AJ, Thiel U, Eck J, Gassmann H, Thiede M, Hauer J, Holm PS, Schober SJ.	2024	YB-1-based oncolytic virotherapy in combination with CD47 blockade enhances phagocytosis of pediatric sarcoma cells	t	Front Oncol	10.3389/fonc.2024.1304374
Morgan HJ, Clothier HJ, Sepulveda Kattan G, Boyd JH, Buttery JP.	2024	Acute disseminated encephalomyelitis and transverse myelitis following COVID-19 vaccination - A self-controlled case series analysis	t	Vaccine	10.1016/j.vaccine.2024.01.099
Faksova K, Walsh D, Jiang Y, Griffin J, Phillips A, Gentile A, Kwong JC, Macartney K, Naus M, Grange Z, Escolano S, Sepulveda G, Shetty A, Pillsbury A, Sullivan C, Naveed Z, Janjua NZ, Giglio N, Perälä J, Nasreen S, Gidding H, Hovi P, Vo T, Cui F, Deng L, Cullen L, Artama M, Weintraub E, Lu H, Clothier HJ, Batty K, Paynter J, Petousis-Harris H, Buttery J, Black S, Hviid A.	2024	COVID-19 vaccines and adverse events of special interest: A multinational Global Vaccine Data Network (GVDN) cohort study of 99 million vaccinated individuals	t	Vaccine	10.1016/j.vaccine.2024.01.100
Jiang J, Sun L, Huang M.	2024	Abnormal Changes in IL-13 and IL-17A Serum Levels in Children with Adenovirus Pneumonia and their Diagnostic Value	nc	Iran J Immunol	10.22034/iji.2024.99509.2648
Manzemu DG, Opara JPA, Kasai ET, Mumbere M, Kampunzu VM, Likele BB, Uvoya NA, Vanzwa HM, Bukaka GM, Dady FS, Dauly NN, Belec L, Tonen-Wolyec S.	2024	Rotavirus and adenovirus infections in children with acute gastroenteritis after introducing the Rotasiil® vaccine in Kisangani, Democratic Republic of the Congo	n	PLoS One	10.1371/journal.pone.0297219
Zhou J, Sun Y.	2024	Effect of COVID-19 protective measures on the epidemiology characteristics of rotavirus, adenovirus, and coinfections among pediatric patients with acute gastroenteritis in Hangzhou, China	nc	Microbiol Spectr	10.1128/spectrum.04007-23
Guadalupe-Fernández V, Martínez-Solanas E, Sabrià-Sunyé A, Ferrer-Mikoly C, Martínez-Mateo A, Ciruela-Navas P, Mendioroz J, Basile L; Epidemiological Surveillance Network of Catalonia.	2024	Investigating epidemiological distribution (temporality and intensity) of respiratory pathogens following COVID-19 de-escalation process in Catalonia, September 2016-June 2021: Analysis of regional surveillance data	nc	PLoS One	10.1371/journal.pone.0285892
Cooney AL, Loza LM, Najdawi K, Brommel CM, McCray PB Jr, Sinn PL.	2024	High ionic strength vector formulations enhance gene transfer to airway epithelia	t	bioRxiv	10.1101/2024.01.22.576687
Wang N, Fang Y, Dong H, Wang L, Hou M, Wang W, Ning J.	2024	Clinical features and prediction of risk factors for severe adenovirus pneumonia in children	nc	Transl Pediatr	10.21037/tp-23-312
Ye Z, Wu H, Chen X, Xie R, Zhang D, Sun H, Wang F, Li Z, Xia Q, Chen L, Chen T.	2024	Puerarin inhibits inflammation and oxidative stress in female BALB/c mouse models of Graves' disease	t	Transl Pediatr	10.21037/tp-23-370
Schober SJ, Thiede M, Gassmann H, von Ofen AJ, Knoch P, Eck J, Prexler C, Kordass-Wally C, Hauer J, Burdach S, Holm PS, Thiel U.	2024	TCR-transgenic T cells and YB-1-based oncolytic virotherapy improve survival in a preclinical Ewing sarcoma xenograft mouse model	b	Front Immunol	10.3389/fimmu.2024.1330868
Kanık Yüksek S, Arman Bilir Ö, Erat T, Gülhan B, Kanbur ŞM, Bayhan Gİ, Ok Bozkaya İ, Özkaya Parlakay A, Özbek NY.	2024	Monitoring of adenoviremia in pediatric patients undergoing hematopoietic stem cell transplantation: Is it alone sufficient to predict adenoviral disease?	nc	Pediatr Transplant	10.1111/petr.14696
Nicholson EG, Avadhanula V, Sahni LC, Ferlic-Stark L, Maurer L, Boom JA, Piedra PA.	2024	Respiratory viral detection in the plasma and cerebrospinal fluid (CSF) of young febrile infants	c	Influenza Other Respir Viruses	10.1111/irv.13250
Shin DH, Jiang H, Gillard AG, Kim D, Fan X, Singh SK, Nguyen TT, Sohoni SS, Lopez-Rivas AR, Parthasarathy A, Ene CI, Gumin J, Lang FF, Alonso MM, Gomez-Manzano C, Fueyo J.	2024	Chimeric oncolytic adenovirus evades neutralizing antibodies from human patients and exhibits enhanced anti-glioma efficacy in immunized mice	b	Mol Ther	10.1016/j.ymthe.2024.01.035
Xu D, Chen Z, Zhu G.	2024	Change of epidemiological characteristics of four respiratory viral infections in children before and during COVID-19 pandemic	nc	Infect Dis Now	10.1016/j.idnow.2024.104858
Palmas G, Trapani S, Agosti M, Alberti I, Aricò M, Azzari C, Bresesti I, Bressan S, Caselli D, Cazzato S, Da Dalt L, Felici E, Garazzino S, Giannattasio A, Iudica G, Lanari M, Marchisio P, Martelli G, Milani GP, Soro F, Piccotti E, Tirelli F, Resti M, Indolfi G; Associazione Ospedali Pediatrici Italiani (AOPI) Network.	2024	Disrupted Seasonality of Respiratory Viruses: Retrospective Analysis of Pediatric Hospitalizations in Italy from 2019 to 2023	n	J Pediatr	10.1016/j.jpeds.2024.113932
Miner MD, deCamp A, Grunenberg N, De Rosa SC, Fiore-Gartland A, Bar K, Spearman P, Allen M, Yu PC, Manso B, Frahm N, Kalams S, Baden L, Keefer MC, Scott HM, Novak R, Van Tieu H, Tomaras GD, Kublin JG, McElrath MJ, Corey L, Frank I; HVTN 085 Study Team.	2024	Polytopic fractional delivery of an HIV vaccine alters cellular responses and results in increased epitope breadth in a phase 1 randomized trial	b	EBioMedicine	10.1016/j.ebiom.2024.104987
Kim SR, Waghmare A, Hijano DR.	2024	Approach to hematopoietic cell transplant candidates with respiratory viral detection	n	Front Pediatr	10.3389/fped.2023.1339239
Hao Y, Cheng L, Lu D.	2023	Epidemiological Study of Respiratory Virus Infections among Hospitalized Children Aged 14 Years and Younger during COVID-19 Pandemic in Wuhan, China, 2018-2022	np	J Glob Infect Dis	10.4103/jgid.jgid_138_23
Farzi R, Pirbonyeh N, Kadivar MR, Moattari A.	2024	Prevalence of Influenza Viruses A and B, Adenovirus, Respiratory Syncytial Virus, and Human Metapneumonia Viruses among Children with Acute Respiratory Tract Infection	nc	Adv Virol	10.1155/2024/7613948
Yuan Y, He Q, Yang X, Flores JJ, Huang L, Luo X, Zhang X, Zhang Z, Li R, Gu L, Dong S, Zhu S, Yi K, Han M, Wu L, Zhou Y, Zhang JH, Xie Z, Tang J.	2024	Mitochondrial ferritin upregulation reduced oxidative stress and blood-brain-barrier disruption by maintaining cellular iron homeostasis in a neonatal rat model of germinal matrix hemorrhage	b	Exp Neurol	10.1016/j.expneurol.2024.114703
Chen H, Li R, Bian J, Li X, Su C, Wang Y, Zhang H, Zheng J, Wang Y, Zhang H.	2024	OLFML3 suppresses trophoblast apoptosis via the PI3K/AKT pathway: A possible therapeutic target in preeclampsia	b	Placenta	10.1016/j.placenta.2024.01.008
Bai Y, Zhang X, Li Y, Qi F, Liu C, Ai X, Tang M, Szeto C, Gao E, Hua X, Xie M, Wang X, Tian Y, Chen Y, Huang G, Zhang J, Xiao W, Zhang L, Liu X, Yang Q, Houser SR, Chen X.	2024	Protein Kinase A Is a Master Regulator of Physiological and Pathological Cardiac Hypertrophy	b	Circ Res	10.1161/circresaha.123.322729
Terebuh P, Olaker VR, Kendall EK, Kaelber DC, Xu R, Davis PB.	2024	Liver abnormalities following SARS-CoV-2 infection in children 1 to 10 years of age	n	Fam Med Community Health	10.1136/fmch-2023-002655
Sankannaavr A, Puttalinga D, Bagalkot PS.	2024	Subsequent development of Kawasaki disease following acute human adenovirus infection among siblings	cr	BMJ Case Rep	10.1136/bcr-2023-257257
Yuan J, Wei M, Chen M, Wang R, Diao J, Tian M, Zhao D, Chen M.	2024	Risk factors for the development of bronchiolitis obliterans in children after suffering from adenovirus pneumonia	n	Front Pediatr	10.3389/fped.2023.1335543
Sun Y, Zhu RN, Wang F, Chen DM, Guo Q, Zhou YT, Yao Y, Jia LP, Zhao LQ.	2024	[Pathogenic agents causing acute respiratory tract infections in pediatric patients in Spring, 2023, in Beijing]	l	Zhonghua Er Ke Za Zhi	10.3760/cma.j.cn112140-20230723-00025
Nazir H, Zachariah M, Al Yazidi L.	2023	Disseminated Adenoviral Infection Complicated by Fatal Hemorrhagic Enterocolitis in a Child with Acute Myeloid Leukemia	cr	Oman Med J	10.5001/omj.2024.02
Cao Y, Yang J, Li N, Zhang R, Jiang L, Zhou X, Xiang Y, Cun J, Qiao E.	2024	Detection and complete genome sequence analysis of human adenovirus in children with acute diarrhea in Yunnan, China, 2015-2021		Arch Virol	10.1007/s00705-023-05950-z
Viana E, França Y, de Azevedo LS, Medeiros RS, Guiducci R, Guadagnucci S, Luchs A.	2024	Genotypic diversity and long-term impact of human bocavirus on diarrheal disease: Insights from historical fecal samples in Brazil	np	J Med Virol	10.1002/jmv.29429
Becken BA, Lamson DM, Gonzalez G, Patel S, St George K, Kajon AE.	2024	A Fulminant Case of Adenovirus Genotype C108 Infection in a Pediatric Stem Cell Transplant Recipient with x-Linked Lymphoproliferative Syndrome Type 1	cr	Viruses	10.3390/v16010137
Dorji K, Yuden P, Ghishing TD, Ghimeray G, Klungthong C, Wangchuk S, Farmer A.	2024	Respiratory syncytial virus among hospitalized patients of severe acute respiratory infection in Bhutan: Cross-sectional study	n	Influenza Other Respir Viruses	10.1111/irv.13242
Hongdan G, Yao D, Qiang C, Meng H, Xiaorong L, Zhihao X, Dongli M.	2024	A multiplex recombinase polymerase amplification assay combined with CRISPR/Cas12a for the detection of respiratory syncytial virus and respiratory adenovirus	v	J Int Med Res	10.1177/03000605231223083
Bannier-Hélaouët M, Korving J, Ma Z, Begthel H, Giladi A, Lamers MM, van de Wetering WJ, Yawata N, Yawata M, LaPointe VLS, Dickman MM, Kalmann R, Imhoff SM, van Es JH, López-Iglesias C, Peters PJ, Haagmans BL, Wu W, Clevers H.	2024	Human conjunctiva organoids to study ocular surface homeostasis and disease	v	Cell Stem Cell	10.1016/j.stem.2023.12.008
Dias CS, Diniz LM, Oliveira MCL, Simões E Silva AC, Colosimo EA, Mak RH, Pinhati CC, Galante SC, Veloso IY, Martelli-Júnior H, Oliveira EA.	2024	Outcomes of SARS-CoV-2 and Seasonal Viruses Among Children Hospitalized in Brazil	n	Pediatrics	10.1542/peds.2023-064326
AlFulayyih SF, Al Baridi SS, Alomar SA, Alshammari AN, Uddin MS.	2024	Impact of Respiratory Viruses and SARS-CoV-2 on Febrile Seizures in Saudi Children: Insights into Etiologies, Gender, and Familial Associations	n	Med Sci Monit	10.12659/msm.942478
Balletto E, Ponzano M, Raiola AM, Gambella M, Grazia CD, Dominietto A, Giannoni L, Ghiso A, Nicolini LA, Sepulcri C, Ullah N, Bruzzone B, Signori A, Angelucci E, Bassetti M, Mikulska M.	2024	Adenovirus infection in adult patients undergoing allogeneic hematopoietic stem cell transplant: Incidence, clinical management, and outcome	c	Transpl Infect Dis	10.1111/tid.14215
Koukoulias K, Papayanni PG, Jones J, Kuvalekar M, Watanabe A, Velazquez Y, Gilmore S, Papadopoulou A, Leen AM, Vasileiou S.	2023	Assessment of the cytolytic potential of a multivirus-targeted T cell therapy using a vital dye-based, flow cytometric assay	b	Front Immunol	10.3389/fimmu.2023.1299512
Lambisia AW, Murunga N, Mutunga M, Cheruiyot R, Maina G, Makori TO, Nokes DJ, Agoti CN.	2024	Temporal changes in the positivity rate of common enteric viruses among paediatric admissions in coastal Kenya, during the COVID-19 pandemic, 2019-2022	nc	Gut Pathog	10.1186/s13099-023-00595-4
Liu L, Yao C, Song Z.	2024	MicroRNA-195-5p Attenuates Pregnancy-Induced Hypertension by Inhibiting Oxidative Stress via OTX1/MAPK Signaling Pathway	b	Biochem Genet	10.1007/s10528-023-10612-5
Grams N, Charman M, Halko E, Lauman R, Garcia BA, Weitzman MD.	2024	Phosphorylation regulates viral biomolecular condensates to promote infectious progeny production	b	EMBO J	10.1038/s44318-023-00021-0
Qu G, Li X, Jin R, Guan D, Ji J, Li S, Shi H, Tong P, Gan W, Zhang A.	2024	MicroRNA-26a alleviates tubulointerstitial fibrosis in diabetic kidney disease by targeting PAR4	b	J Cell Mol Med	10.1111/jcmm.18099
Bouazizi A, Ben Hadj Fredj M, Bennour H, Jerbi A, Ouafa Kallala, Fodha I, Trabelsi A.	2023	Molecular analysis of adenovirus strains responsible for gastroenteritis in children, under five, in Tunisia		Heliyon	10.1016/j.heliyon.2023.e22969
Wei J, Zang N, Zhang J, He Y et al	2024	Correction to ""Genome and proteomic analysis of risk factors for fatal outcome in children with severe community-acquired pneumonia caused by human adenovirus 7""	nc	J Med Virol	10.1002/jmv.29364
Wang S, Link F, Han M, Chaudhary R, Asimakopoulos A, Liebe R, Yao Y, Hammad S, Dropmann A, Krizanac M, Rubie C, Feiner LK, Glanemann M, Ebert MPA, Weiskirchen R, Henis YI, Ehrlich M, Dooley S.	2023	The Interplay of TGF-β1 and Cholesterol Orchestrating Hepatocyte Cell Fate, EMT, and Signals for HSC Activation	b	Cell Mol Gastroenterol Hepatol	10.1016/j.jcmgh.2023.12.012
Trivedi PD, Byrne BJ, Corti M.	2023	Evolving Horizons: Adenovirus Vectors' Timeless Influence on Cancer, Gene Therapy and Vaccines	t	Viruses	10.3390/v15122378
The SML, van Amstel P, Noordzij SM, Bakx R, Bijlsma TS, Derikx JPM, van Heurn LWE, van der Kuip M, Gorter RR.	2023	Trends in Simple and Complex Appendicitis in Children and the Potential Correlation to Common Viral Pathogens-A Retrospective Cohort Study between 2010 and 2019 in The Netherlands	np	Children (Basel)	10.3390/children10121912
Goh M, Joy C, Gillespie AN, Soh QR, He F, Sung V.	2024	Asymptomatic viruses detectable in saliva in the first year of life: a narrative review	n	Pediatr Res	10.1038/s41390-023-02952-0
Harada N, Sonoda M, Ishimura M, Eguchi K, Motomura Y, Fujino K, Ohga S.	2023	Adenovirus-associated Paroxysmal Cold Hemoglobinuria as Chilly Month Hemolytic Crisis	n	Pediatr Infect Dis J	10.1097/inf.0000000000004230
García-García ML, Alcolea S, Alonso-López P, Martín-Martín C, Tena-García G, Casas I, Pozo F, Méndez-Echevarría A, Hurtado-Gallego J, Calvo C.	2023	Antibiotic Utilization in Hospitalized Children with Bronchiolitis: A Prospective Study Investigating Clinical and Epidemiological Characteristics at a Secondary Hospital in Madrid (2004-2022)	n	Pathogens	10.3390/pathogens12121397
Goren LR, Adeyi O, Thielen BK.	2023	Possible Donor-Derived Infection in a Pediatric Liver Transplant Patient With Granulomatous Hepatitis	cr	Cureus	10.7759/cureus.49136
Wen S, Xu M, Jin W, Zeng L, Lin Z, Yu G, Lv F, Zhu L, Xu C, Zheng Y, Dong L, Lin L, Zhang H.	2023	Risk factors and prediction models for bronchiolitis obliterans after severe adenoviral pneumonia	n	Eur J Pediatr	10.1007/s00431-023-05379-1
Notarte KI, Catahay JA, Macasaet R, Liu J, Velasco JV, Peligro PJ, Vallo J, Goldrich N, Lahoti L, Zhou J, Henry BM.	2023	Infusion reactions to adeno-associated virus (AAV)-based gene therapy: Mechanisms, diagnostics, treatment and review of the literature	n	J Med Virol	10.1002/jmv.29305
Abdullah O, Fall A, Klein E, Mostafa HH.	2024	Increased circulation of human adenovirus in 2023: an investigation of the circulating genotypes, upper respiratory viral loads, and hospital admissions in a large academic medical center	c	J Clin Microbiol	10.1128/jcm.01237-23
Yang L, Xu M, Zhang L, Zhang M, Wu W, Luo Z, Tian D, Fu Z, Zou W.	2024	Panax notoginseng saponin R1 improves glucocorticoid-inhibited airway epithelium repair via glucocorticoid receptor β	b	Int Immunopharmacol	10.1016/j.intimp.2023.111347
Maleki A, Mehrbod P, Bokharaei-Salim F, Eybpoosh S, Tavakoli M, Mohammadnejad AE, Hosseini Z, Kashanian S, Asadi LF, Salehi-Vaziri M, Fotouhi F.	2023	Epidemiological surveillance of respiratory viral infections in SARS-CoV-2-negative samples during COVID-19 pandemic in Iran	c	Virol J	10.1186/s12985-023-02226-5
Lewis L, van Wylick C, Mulder DJ.	2023	A systematic review of the proposed etiologies of the 2021-2022 outbreaks of pediatric acute hepatitis of unknown etiology	n	Front Pediatr	10.3389/fped.2023.1285348
Chowdhury P, Saha S, Meur S.	2023	Severe Adenovirus Pneumonia Associated With Hemophagocytic Lymphohistiocytosis With Coronary Involvement	cr	Indian Pediatr
Li M, Li J, Kang L, Gong C, Luo M, Wang X, Guan X, Tong Y, Huang F.	2023	Genome sequencing reveals molecular epidemiological characteristics and new recombinations of adenovirus in Beijing, China, 2014-2019	c	J Med Virol	10.1002/jmv.29284
Wang H, Zhang Y, Zhong B, Geng Y, Hao J, Jin Q, Hou W.	2024	Cysteine and glycine-rich protein 2 retards platelet-derived growth factor-BB-evoked phenotypic transition of airway smooth muscle cells by decreasing YAP/TAZ activity	b	Cell Biochem Funct	10.1002/cbf.3896
Moliva JI, Andrew SF, Flynn BJ, Wagner DA, Foulds KE, Gagne M, Flebbe DR, Lamb E, Provost S, Marquez J, Mychalowych A, Lorag CG, Honeycutt CC, Burnett MR, McCormick L, Henry AR, Godbole S, Davis-Gardner ME, Minai M, Bock KW, Nagata BM, Todd JM, McCarthy E, Dodson A, Kouneski K, Cook A, Pessaint L, Ry AV, Valentin D, Young S, Littman Y, Boon ACM, Suthar MS, Lewis MG, Andersen H, Alves DA, Woodward…	2023	Durable immunity to SARS-CoV-2 in both lower and upper airways achieved with a gorilla adenovirus (GRAd) S-2P vaccine in non-human primates	t	bioRxiv	10.1101/2023.11.22.567930
Buzas D, Bunzel AH, Staufer O, Milodowski EJ, Edmunds GL, Bufton JC, Vidana Mateo BV, Yadav SKN, Gupta K, Fletcher C, Williamson MK, Harrison A, Borucu U, Capin J, Francis O, Balchin G, Hall S, Vega MV, Durbesson F, Lingappa S, Vincentelli R, Roe J, Wooldridge L, Burt R, Anderson RJL, Mulholland AJ, Bristol Uncover Group, Hare J, Bailey M, Davidson AD, Finn A, Morgan D, Mann J, Spatz J, Garzoni F…	2023	In vitro generated antibodies guide thermostable ADDomer nanoparticle design for nasal vaccination and passive immunization against SARS-CoV-2	t	Antib Ther	10.1093/abt/tbad024
Petat H, Schuers M, Marguet C, Humbert X, Le Bas F, Rabiaza A, Corbet S, Leterrier B, Vabret A, Ar Gouilh M.	2023	Positive and negative viral associations in patients with acute respiratory tract infections in primary care: the ECOVIR study	nc	Front Public Health	10.3389/fpubh.2023.1269805
Soenjoyo KR, Lee EY, Koh MJA.	2024	Cutaneous adenovirus infection in an immunocompromised child	cr	Pediatr Dermatol	10.1111/pde.15488
Kandeel A, Fahim M, Deghedy O, H Roshdy W, K Khalifa M, El Shesheny R, Kandeil A, Wagdy S, Naguib A, Afifi S, Abdelghaffar K.	2023	Multicenter study to describe viral etiologies, clinical profiles, and outcomes of hospitalized children with severe acute respiratory infections, Egypt 2022	n	Sci Rep	10.1038/s41598-023-48814-x
Saito T, Suzuki R, Imai N, Serizawa M.	2023	Myelin Oligodendrocyte Glycoprotein Antibody-Associated Disease (MOGAD) Following Adenovirus Meningitis After First Delivery: Case Report and Literature Review	cr	Cureus	10.7759/cureus.48364
Clifford S, Waight P, Hackman J, Hué S, Gower CM, Kirsebom FC, Skarnes C, Letley L, Lopez Bernal J, Andrews N, Flasche S, Miller E.	2023	Effectiveness of BNT162b2 and ChAdOx1 against SARS-CoV-2 household transmission: a prospective cohort study in England	t	Wellcome Open Res	10.12688/wellcomeopenres.17995.2
Hong S, Li D, Wei Y, Zheng Y, Cai J, Zheng H, Zhang X, Deng Y, Han D, Wang J, Chen L, Li S, Qiu W, Ren M, Zou L.	2023	Epidemiology of respiratory pathogens in patients with acute respiratory tract infection in Xiamen, China: A retrospective survey from 2020 to 2022	nc	Heliyon	10.1016/j.heliyon.2023.e22302
Lee KJ, Ko JS, Park KY, Kang KS, Lee K, Hong J, Kim SC, Lee Y, Kang B, Kim YB, Kim HJ, Eun BW, Cho HK, Kim YJ, Kim MJ, Lee J, Lee TJ, Oh SH, Park S, Hwang EH, Sohn S, Lim JG, Kim Y, Lee YJ.	2023	A Report on a Nationwide Surveillance System for Pediatric Acute Hepatitis of Unknown Etiology in Korea	nc	J Korean Med Sci	10.3346/jkms.2023.38.e401
Tian J, Wang X, Zhang L, Li Q, Feng G, Zeng Y, Wang R, Xie Z.	2023	Clinical epidemiology and disease burden of adenoviral encephalitis in hospitalized children in China: A nationwide cross-sectional study	n	Pediatr Investig	10.1002/ped4.12396
Zhi H, Bi D, Zheng D, Lu Q, Wang H, Wang Y, Lv Y, Lou D, Hu Y.	2023	The Role of BNIP3 and Blocked Autophagy Flux in Arsenic-Induced Oxidative Stress-Induced Liver Injury in Rats	b	Biol Trace Elem Res	10.1007/s12011-023-03982-9
Yan H, Zhai B, Yang F, Wang P, Zhou Y.	2023	The Impact of Non-pharmacological Interventions Measures Against COVID-19 on Respiratory Virus in Preschool Children in Henan, China	n	J Epidemiol Glob Health	10.1007/s44197-023-00168-3
Alruqaie N, Al Qadrah B, Almansour S, Alghamdi E, Alharbi M.	2023	A Measles Outbreak in Riyadh in 2023: Clinical and Epidemiological Characteristics	n	Cureus	10.7759/cureus.48171
Dawood J, Wickersham EL, Witmer CP, Jones MU.	2023	A Case of Reactivated Acute Hepatitis in a 12-month-old Infant With Multiviral Infection, Including SARS-CoV-2 and Adenovirus	cr	JPGN Rep	10.1097/pg9.0000000000000346
Cupido DT, de Beer C.	2023	Screening for viral pathogens in the gastrointestinal tract from cases of sudden unexpected death in infancy at the Tygerberg Medico-legal Mortuary	nc	Virol J	10.1186/s12985-023-02249-y
Nygård L, Valta M, Laine AP, Toppari J, Knip M, Veijola R, Hyöty H, Ilonen J, Lempainen J.	2023	CXADR polymorphism rs6517774 modifies islet autoimmunity characteristics and exhibits sex disparity	b	Front Genet	10.3389/fgene.2023.1248701
Li C, Liu Z, Anderson J, Liu Z, Tang L, Li Y, Peng N, Chen J, Liu X, Fu L, Townes TM, Rowe SM, Bedwell DM, Guimbellot J, Zhao R.	2023	Prime editing-mediated correction of the CFTR W1282X mutation in iPSCs and derived airway epithelial cells	t	PLoS One	10.1371/journal.pone.0295009
Zhang Q, Zhou Z, Fan Y, Liu T, Guo Y, Li X, Liu W, Zhou L, Yang Y, Mo C, Chen Y, Liao X, Zhou R, Ding Z, Tian X.	2024	Higher affinities of fibers with cell receptors increase the infection capacity and virulence of human adenovirus type 7 and type 55 compared to type 3	b	Microbiol Spectr	10.1128/spectrum.01090-23
Zalcman J, Pasternak Y, Kenan D, Dotan M, Gueta I, Kadmon G, Peled O, Bilavsky-Yarden H.	2024	Safety of Cidofovir Treatment for Suspected or Confirmed Adenovirus Infection in Immunocompetent Pediatric Population	n	Pediatr Infect Dis J	10.1097/inf.0000000000004186
Phan J, Eslick GD, Elliott EJ.	2024	Demystifying the global outbreak of severe acute hepatitis of unknown aetiology in children: A systematic review and meta-analysis	n	J Infect	10.1016/j.jinf.2023.11.011
Petherbridge L, Davis C, Robinson A, Evans T, Sebastian S.	2023	Pre-Clinical Development of an Adenovirus Vector Based RSV and Shingles Vaccine Candidate	t	Vaccines (Basel)	10.3390/vaccines11111679
Spampinato S, Pavone P, Cacciaguerra G, Cocuzza S, Venanzi Rullo E, Marino S, Marino A, Nunnari G.	2023	Coronavirus OC43 and Influenza H3N2 Concomitant Unilateral Parotitis: The Importance of Laboratory Tests in Mumps-Like Parotitis	v	Pathogens	10.3390/pathogens12111309
Mariani A, Cavallo F, La Bella S, Graziano G, Passarelli M, Crescenzi C, Trotta D, Aricò M.	2023	A High Copy Number from a Pharyngeal Swab Is Not Associated with Different Presenting Features in 100 Children with Acute Adenovirus Infection from a Cluster in Italy	n	Children (Basel)	10.3390/children10111788
Grimes KM, Maillet M, Swoboda CO, Bowers SLK, Millay DP, Molkentin JD.	2024	MEK1-ERK1/2 signaling regulates the cardiomyocyte non-sarcomeric actin cytoskeletal network	b	Am J Physiol Heart Circ Physiol	10.1152/ajpheart.00612.2023
Rahmat D, Firmansyah A, Timan IS, Bardosono S, Prihartono J, Gayatri P.	2023	Risk factors of prolonged diarrhea in children under 2 years old	n	Clin Exp Pediatr	10.3345/cep.2023.00668
Little JS, Duléry R, Shapiro RM, Aleissa MM, Prockop SE, Koreth J, Ritz J, Antin JH, Cutler C, Nikiforow S, Romee R, Issa NC, Ho VT, Baden LR, Soiffer RJ, Gooptu M.	2024	Opportunistic Infections in Patients Receiving Post-Transplantation Cyclophosphamide: Impact of Haploidentical versus Unrelated Donor Allograft	c	Transplant Cell Ther	10.1016/j.jtct.2023.11.015
Li Y, Wu Z, Yan Y, Shi Y, Huang J, Du H, Du Q, Li Y, Lin Y, Liu D, Lu X.	2024	Prevalence of respiratory viruses among hospitalized children with lower respiratory tract infections during the COVID-19 pandemic in Wuhan, China	nc	Int J Infect Dis	10.1016/j.ijid.2023.11.019
Huang JJ, Yuan L, Zhuo ZQ, Li MZ, Wu XD.	2023	The risk factors involved in airway mucus plug in children with ADV Pneumonia	nc	BMC Pulm Med	10.1186/s12890-023-02756-2
Huang Y, Su S, Xu Z, Chen W.	2023	Clinical Features and Outcomes of Omicron-Associated Croup in Children	nc	Ear Nose Throat J	10.1177/01455613231211311
Madewell ZJ, Wang LP, Dean NE, Zhang HY, Wang YF, Zhang XA, Liu W, Yang WZ, Longini IM, Gao GF, Li ZJ, Fang LQ, Yang Y; Chinese Centers for Disease Control and Prevention (CDC) Etiology of Respiratory Infection Surveillance Study Team.	2023	Interactions among acute respiratory viruses in Beijing, Chongqing, Guangzhou, and Shanghai, China, 2009-2019	c	Influenza Other Respir Viruses	10.1111/irv.13212
Atamari-Anahui N, Nuñez-Paucar H, Paredes-Rodríguez LK, Escalante-Oviedo M, Córdova-Meza JL, Cruz-Vallejos KM, Valera-Moreno C, Untiveros-Tello A.	2023	Postinfectious bronchiolitis obliterans in children: case series at a pediatric hospital in Peru	nc	Bol Med Hosp Infant Mex	10.24875/bmhim.23000045
Yasuda M, Shoji K, Tomita K, Uchida Y, Uematsu S, Yoshida K, Kono N, Funatsu M, Miyairi I.	2023	Clinical and Laboratory Diagnosis of Exanthems Among Japanese Children Younger Than 6 Years Old in the Post-Measles-Rubella Vaccine Era	n	Pediatr Infect Dis J	10.1097/inf.0000000000004175
Keragala CB, McFadyen JD, Ho H, McCutcheon FM, Liu Z, Stevens H, Monagle P, Chunilal S, Medcalf RL, Tran H.	2024	Plasma from patients with vaccine-induced immune thrombotic thrombocytopenia displays increased fibrinolytic potential and enhances tissue-type plasminogen activator but not urokinase-mediated plasminogen activation	n	J Thromb Haemost	10.1016/j.jtha.2023.10.027
Wu Z, Zhang X, An Y, Ma K, Xue R, Ye G, Du J, Chen Z, Zhu Z, Shi G, Ding X, Wan M, Jiang B, Zhang P, Liu J, Bu P.	2023	CLMP is a tumor suppressor that determines all-trans retinoic acid response in colorectal cancer	b	Dev Cell	10.1016/j.devcel.2023.10.006
Buonsenso D, Ferro V, Viozzi F, Morello R, Proli F, Bersani G, Lazzareschi I, Santangelo R, Sanguinetti M, Fiori B, Zampino G, Valentini P.	2024	Changes in clinical, demographic, and outcome patterns of children hospitalized with non-SARS-CoV-2 viral low respiratory tract infections before and during the COVID pandemic in Rome, Italy	np	Pediatr Pulmonol	10.1002/ppul.26755
Nguyen DD, Phung LT, Thanh Tran HT, Ly HTT, Vo AHM, Dinh NP, Doan PM, Nguyen AT, Dang LD, Doan TT, Pham KT, Pham HL, Hoang DX, Pham TN, Tran BT, Tran TTT, Le HTM, Pham AN, Antoniou A, Ho NT.	2023	Molecular subtypes of Adenovirus-associated acute respiratory infection outbreak in children in Northern Vietnam and risk factors of more severe cases		PLoS Negl Trop Dis	10.1371/journal.pntd.0011311
Zamora-Figueroa A, Rosales RE, Fernández R, Ramírez V, Bastardo M, Farías A, Vizzi E.	2024	Detection and diversity of gastrointestinal viruses in wastewater from Caracas, Venezuela, 2021-2022	c	Virology	10.1016/j.virol.2023.109913
Rubio-Mora E, Carrascoso GR, Rodríguez JG.	2024	Sapovirus infection as another cause of persistent viral diarrhea: case series and review of the literature	n	Eur J Clin Microbiol Infect Dis	10.1007/s10096-023-04695-6
Pluta M, Karny K, Lipińska M, Mańdziuk J, Podsiadły E, Kuchar E, Pokorska-Śpiewak M, Okarska-Napierała M.	2023	Ukrainian War Refugee Children With Particularly Severe Viral Infections: A Case Series Report	cr	Pediatr Infect Dis J	10.1097/inf.0000000000004162
Yao J, Atasheva S, Wagner N, Di Paolo NC, Stewart PL, Shayakhmetov DM.	2024	Targeted, safe, and efficient gene delivery to human hematopoietic stem and progenitor cells in vivo using the engineered AVID adenovirus vector platform	b	Mol Ther	10.1016/j.ymthe.2023.10.023
Ip W-H, Tatham MH, Krohne S, Gruhne J, Melling M, Meyer T, Gornott B, Bertzbach LD, Hay RT, Rodriguez E, Dobner T.	2023	Adenovirus E1B-55K controls SUMO-dependent degradation of antiviral cellular restriction factors	b	J Virol	10.1128/jvi.00791-23
Headley SA, Gomes ALPL, Martinelli TM, Fritzen JTT, Teixeira Vanzela AL, Silva FHP, Gaspar T, Giordano LGP, Alfieri AA, Gomes LA.	2023	The pathology of canine mammary candidiasis with embolic dissemination in a dog	c	Microb Pathog	10.1016/j.micpath.2023.106424
Saha R, Majumdar A, Chaudhuri RD, Chatterjee A, Lo M, Dutta S, Chawla-Sarkar M.	2023	Molecular epidemiology of circulating human adenoviruses among acute respiratory infection patients seeking healthcare facilities in West Bengal, India	nc	Virology	10.1016/j.virol.2023.109912
Anand M, Nysather J, McGraw G, Apewokin S, Khoury R, Grimley MS, Bumb S, Govil A.	2023	Viral specific T cell therapy in kidney transplant recipients - A single-center experience	n	Transpl Infect Dis	10.1111/tid.14179
Wei J, Zang N, Zhang J, He Y, Huang H, Liu X, Xu X, Ren L, Deng Y, Wu J, Seto D, Zhong W, Zhang Q, Liu E.	2023	Genome and proteomic analysis of risk factors for fatal outcome in children with severe community-acquired pneumonia caused by human adenovirus 7	nc	J Med Virol	10.1002/jmv.29182
Caporal P, Vasquez-Hoyos P, Díaz F, Monteverde-Fernández N, Pedrozo L, Carvajal C, Tellechea Rotta A, González-Dambrauskas S; LARed Network.	2023	[New morbidity following critical illness in Latin American children under 18 years old with lower respiratory tract infection]	l	Andes Pediatr	10.32641/andespediatr.v94i1.4273
Liu Y, Sánchez-Ovando S, Carolan L, Dowson L, Khvorov A, Jessica Hadiprodjo A, Tseng YY, Delahunty C, Khatami A, Macnish M, Dougherty S, Hagenauer M, Riley KE, Jadhav A, Harvey J, Kaiser M, Mathew S, Hodgson D, Leung V, Subbarao K, Cheng AC, Macartney K, Koirala A, Marshall H, Clark J, Blyth CC, Wark P, Kucharski AJ, Sullivan SG, Fox A.	2023	Superior immunogenicity of mRNA over adenoviral vectored COVID-19 vaccines reflects B cell dynamics independent of anti-vector immunity: Implications for future pandemic vaccines	t	Vaccine	10.1016/j.vaccine.2023.10.034
Zou P, Wang Q, Zhang P, Luo S, Wang C, Zhang E, Zhang L, Li C, Li T.	2023	Characterization of Pre-Existing Neutralizing Antibody to Human Adenovirus Types 5 and 49 and Simian Type 23 in Chinese Population	t	Viral Immunol	10.1089/vim.2023.0023
Inamoto Y.	2023	[Adenovirus disease after hematopoietic cell transplantation]	l	Rinsho Ketsueki	10.11406/rinketsu.64.1166
Liu X, Lai J, Su J, Zhang K, Li J, Li C, Ning Z, Wang C, Zhu B, Li Y, Zhao M.	2023	Selenadiazole Inhibited Adenovirus-Induced Apoptosis through the Oxidative-Damage-Mediated Bcl-2/Stat 3/NF-κB Signaling Pathway	b	Pharmaceuticals (Basel)	10.3390/ph16101474
Bachar-Lustig E, Lask A, Eidelstein Y, Or-Geva N, Gidron-Budovsky R, Nathansohn-Levy B, Eyrich M, Liu WH, Dang G, Miranda KC, Ramirez A, Kaur I, Rezvani K, Shpall E, Champlin RE, Nagler A, Shimoni A, Barnees-Kagan S, Reisner Y.	2024	Generation of Non-Alloreactive Antiviral Central Memory CD8 Human Veto T Cells for Cell Therapy	t	Transplant Cell Ther	10.1016/j.jtct.2023.10.016
Nakazawa M, Abe S, Ikeno M, Shima T, Shimizu T, Okumura A.	2024	A nationwide survey of adenovirus-associated encephalitis/encephalopathy in Japan	nc	Brain Dev	10.1016/j.braindev.2023.10.002
Schönborn L, Esteban O, Wesche J, Dobosz P, Broto M, Puig SR, Fuhrmann J, Torres R, Serra J, Llevadot R, Palicio M, Wang JJ, Gordon TP, Lindhoff-Last E, Hoffmann T, Alberio L, Langer F, Boehme C, Biguzzi E, Grosse L, Endres M, Liman T, Thiele T, Warkentin TE, Greinacher A.	2023	Anti-PF4 immunothrombosis without proximate heparin or adenovirus vector vaccine exposure	t	Blood	10.1182/blood.2023022136
Uzun G, Zlamal J, Althaus K, Bevot A, Hennersdorf F, Wolska N, Jock A, Kern J, Icheva V, Poli S, Ernemann U, Neu A, Bakchoul T.	2023	Cerebral venous sinus thrombosis and thrombocytopenia due to heparin-independent anti-PF4 antibodies after adenovirus infection	cr	Haematologica	10.3324/haematol.2023.284127
Zhang P, Luo S, Zou P, Deng Q, Wang C, Li J, Cai P, Zhang L, Li C, Li T.	2023	A novel simian adenovirus-vectored COVID-19 vaccine elicits effective mucosal and systemic immunity in mice by intranasal and intramuscular vaccination regimens	t	Microbiol Spectr	10.1128/spectrum.01794-23
Child HT, Airey G, Maloney DM, Parker A, Wild J, McGinley S, Evens N, Porter J, Templeton K, Paterson S, van Aerle R, Wade MJ, Jeffries AR, Bassano I.	2023	Comparison of metagenomic and targeted methods for sequencing human pathogenic viruses from wastewater	b	mBio	10.1128/mbio.01468-23
Zhang C, Li H, Jiang M, Zhang Q, Chen J, Jia J, Zhang Z, Yu H, Zhang J, Zhang J.	2024	Hypoxic microenvironment promotes dermal fibroblast migration and proliferation via a BNIP3-autophagy pathway	b	FEBS J	10.1111/febs.16985
Ogbuji CO, Ortega LE, Ward H, Ugochukwu N, Donthula R, Alapati S.	2023	A Rare Case of an Infant With 1p36 Deletion Syndrome Presenting With Systolic Heart Failure Secondary to Severe Dilated Cardiomyopathy	cr	Cureus	10.7759/cureus.45746
Farfour É, Rouabah L, Bargain P, Lecuru M, Picard C, Tcherakian C, Maneglier B, Juillet SM, Vasse M.	2023	Trend in respiratory viruses' activity in the COVID-19 area	np	Ann Biol Clin (Paris)	10.1684/abc.2023.1827
Wang LY, Liu ZY, Yin JJ, Yan LW, Wang PP, Shi YS, Zhang Y, Zhao HM.	2023	[Analysis of the common respiratory viruses in children with acute respiratory infection in a hospital in Lanzhou City from 2021 to 2022]	np	Zhonghua Yu Fang Yi Xue Za Zhi	10.3760/cma.j.cn112150-20230518-00391
Cesaro S.	2023	Adenovirus infection in allogeneic hematopoietic cell transplantation	t	Transpl Infect Dis	10.1111/tid.14173
Sarker R, Roknuzzaman A, Nazmunnahar, Islam MR.	2023	Risk Evaluation and Mitigation Strategies for Potential Outbreaks of Adenovirus Infection: Evidence From the Recent Incidences in West Bengal, India	n	Clin Pathol	10.1177/2632010x231205672
Salim S, Celiloglu H, Tayyab F, Malik ZA.	2023	Seasonal Prevalence of Respiratory Pathogens Among Children in the United Arab Emirates: A Multicenter Cross-Sectional Study in the Pre-COVID-19 Era	nc	Cureus	10.7759/cureus.45204
Bueno CA, Salinas FM, Vazquez L, Alché LE, Michelini FM.	2023	Two synthetic steroid analogs reduce human respiratory syncytial virus replication and the immune response to infection both in vitro and in vivo	b	Heliyon	10.1016/j.heliyon.2023.e20148
Patiño-García A, Alonso MM, Gállego Pérez-Larraya J.	2023	Promises of oncolytic viral therapy for adult and children with brain glioma	c	Curr Opin Oncol	10.1097/cco.0000000000000995
Ricobaraza A, Bunuales M, Gonzalez-Aparicio M, Fadila S, Rubinstein M, Vides-Urrestarazu I, Banderas J, Sola-Sevilla N, Sanchez-Carpintero R, Lanciego JL, Roda E, Honrubia A, Arnaiz P, Hernandez-Alcoceba R.	2023	Preferential expression of SCN1A in GABAergic neurons improves survival and epileptic phenotype in a mouse model of Dravet syndrome	b	J Mol Med (Berl)	10.1007/s00109-023-02383-8
Kesavelu D, Franklyn N, Nalliannan S.	2023	Hematemesis: A New Manifestation of Adenovirus Infection?	n	Indian Pediatr
Rodriguez-Frias F, Rando-Segura A, Quer J.	2023	Solved the enigma of pediatric severe acute hepatitis of unknown origin?	np	Front Cell Infect Microbiol	10.3389/fcimb.2023.1175996
Priyanka M, Ranjitha HB, Karikalan M, Chandramohan S, Behera S, Gnanavel V, Ramasamy Periyasamy TS, Umapathi V, Dechamma HJ, Krishnaswamy N.	2023	Experimental infection of foot and mouth disease virus (FMDV) upregulates the expression of Coxsackie and adenovirus receptor (CAR) in the myocardium of suckling mice	b	Microb Pathog	10.1016/j.micpath.2023.106383
Fappani C, Gori M, Bianchi S, Terraneo M, Bilardi E, Colzani D, Tanzi E, Canuti M, Amendola A.	2023	Differential diagnosis of fever and rash cases negative for measles and rubella to complement surveillance activities	n	J Med Virol	10.1002/jmv.29141
Zdanowicz K, Lewandowski D, Majewski P, Półkośnik K, Liwoch-Nienartowicz N, Reszeć-Giełażyn J, Lebensztejn DM, Sulik A, Toczyłowski K.	2023	Clinical Presentation and Co-Detection of Respiratory Pathogens in Children Under 5 Years with Non-COVID-19 Bacterial and Viral Respiratory Tract Infections: A Prospective Study in Białystok, Poland (2021-2022)	n	Med Sci Monit	10.12659/msm.941785
Terebuh P, Olaker VR, Kendall EK, Kaelber DC, Xu R, Davis PB.	2023	Liver abnormalities following SARS-CoV-2 infection in children under 10 years of age	n	Fam Med Community Health	10.1136/fmch-2023-002655
Thompson LR, Virgilio R, Flowers DL.	2023	Utilizing Infantile Spasm Seizure Activity as a Baseline Vital in the Setting of Acute Pseudomonas aeruginosa Pneumonia	n	Cureus	10.7759/cureus.46269
Mandal S, Simmons R, Ireland G, Charlett A, Desai M, Coughlan L, Powell A, Leeman D, Williams C, Neill C, O'Leary MC, Sawyer C, Rowley F, Harris C, Houlihan C, Gordon C, Rampling T, Callaby H, Hoschler K, Cogdale J, Renz E, Sebastianpilli P, Thompson C, Talts T, Celma C, Davies EA, Ahmad S, Machin N, Gifford L, Moore C, Dickson EM, Divala TH, Henderson D, Li K, Broadbent P, Ushiro-Lumb I, Humphre…	2023	Paediatric acute hepatitis of unknown aetiology: a national investigation and adenoviraemia case-control study in the UK	nc	Lancet Child Adolesc Health	10.1016/s2352-4642(23)00215-8
Cates J, Baker JM, Almendares O, Balachandran N, McKeever ER, Kambhampati AK, Cubenas C, Vinjé J, Cannon JL, Chhabra P, Freeman B, Reagan-Steiner S, Bhatnagar J, Gastañaduy PA, Kirking HL, Sugerman D, Parashar UD, Tate JE; Hepatitis of Unknown Etiology Group.	2023	Paediatric acute hepatitis of unknown aetiology: a national surveillance investigation in the USA during 2021 and 2022	nc	Lancet Child Adolesc Health	10.1016/s2352-4642(23)00192-x
Pan D, Zheng J, Chen Q, Zeng LE, Lin C, You Y, Lin J.	2023	Clinical Characteristics and Genotyping of Pediatric Adenovirus Pneumonia Disease and Coinfection in Southeast China	a	Genet Test Mol Biomarkers	10.1089/gtmb.2023.0037
Kadhim Jwaziri A, Karbalaie Niya MH, Khales P, Kachooei A, Sabaei M, Rahmani Fard S, Tavakoli A.	2023	Molecular Prevalence and Genotype Distribution of Human Adenovirus in Iranian Children with Gastroenteritis		Fetal Pediatr Pathol	10.1080/15513815.2023.2262576
Presti S, Manti S, Gambilonghi F, Parisi GF, Papale M, Leonardi S.	2023	Comparative Analysis of Pediatric Hospitalizations during Two Consecutive Influenza and Respiratory Virus Seasons Post-Pandemic	n	Viruses	10.3390/v15091825
Yu Z, Xu Z, Chen J, Chen L, Liao N, Zhang R, Cheng D.	2023	Quantitative Risk Assessment of Five Foodborne Viruses in Shellfish Based on Multiplex qPCR	t	Foods	10.3390/foods12183462
Luglio M, Marques TCS, Pereira MFB, Delgado AF, de Carvalho WB, Tannuri ACA, Sandy NS, Litvinov N, de Paula CSY, Dos Santos AG, Lazari CDS, Gouvea MSG, de Paula AV, Mendoza TRT, Tanigawa RY, Lima FR, Hirayama AB, Dos Santos IGG, Pinho JRR, Sabino EC, Mendes-Correah MC, Alves VAF, Marques HHS.	2023	Clinical Aspects and Etiologic Investigation of Pediatric Patients With Acute Liver Failure	np	Transplant Proc	10.1016/j.transproceed.2023.08.004
Mehta S, John T, Feld JJ, Shah H, Mullaithilaga N, Campigotto A, Leung K, Kamath BM, Ling SC, Science M, Ng VL.	2023	Severe acute hepatitis of unknown etiology in a large cohort of children	np	Hepatol Commun	10.1097/hc9.0000000000000272
Papagiannis D, Perlepe G, Tendolouri T, Karakitsiou P, Damagka G, Kalaitzi A, Alevra S, Malli F, Gourgoulianis KI.	2023	Proportion of Respiratory Syncytial Virus, SARS-CoV-2, Influenza A/B, and Adenovirus Cases via Rapid Tests in the Community during Winter 2023-A Cross Sectional Study	t	Diseases	10.3390/diseases11030122
Gross EG, Hamo MA, Estevez-Ordonez D, Laskay NM, Atchley TJ, Johnston JM, Markert JM.	2023	Oncolytic virotherapies for pediatric tumors	b	Expert Opin Biol Ther	10.1080/14712598.2023.2245326
Islam MA, Hassan MZ, Aleem MA, Akhtar Z, Chowdhury S, Rahman M, Rahman MZ, Ahmmed MK, Mah-E-Muneer S, Alamgir ASM, Anwar SNR, Alam AN, Shirin T, Rahman M, Davis WW, Mott JA, Azziz-Baumgartner E, Chowdhury F.	2023	Lessons learned from identifying clusters of severe acute respiratory infections with influenza sentinel surveillance, Bangladesh, 2009-2020	nc	Influenza Other Respir Viruses	10.1111/irv.13201
Grau-Pujol B, Vieira Martins J, Goncalves I, Rodrigues F, de Sousa R, Oliveira D, Bettencourt J, Mendes D, Mateus de Cunha I, Pocinho S, Firme A, Dos Santos BE, Peralta Santos A, Albuquerque MJ, Pinto-Leite P, Tato Marinho R, Vasconcelos P.	2023	Task Force for a rapid response to an outbreak of severe acute hepatitis of unknown aetiology in children in Portugal in 2022	n	Euro Surveill	10.2807/1560-7917.es.2023.28.38.2300171
Valdivia-Carrera CA, Ho-Palma AC, Munguia-Mercado A, Gonzalez-Pizarro K, Ibacache-Quiroga C, Dinamarca A, Stehlík M, Rusiñol M, Girones R, Lopez-Urbina MT, Basaldua Galarza A, Gonzales-Gustavson E.	2023	Surveillance of SARS-CoV-2, rotavirus, norovirus genogroup II, and human adenovirus in wastewater as an epidemiological tool to anticipate outbreaks of COVID-19 and acute gastroenteritis in a city without a wastewater treatment plant in the Peruvian Highlands	b	Sci Total Environ	10.1016/j.scitotenv.2023.167161
Demirbuğa A, Hançerli Törün S, Metin-Akcan Ö, Yücel A, Yahşi A, Bayhan Gİ, Emre I, Öztürk B, Kaba Ö, Kutluk G, Tural-Kara T, Erbaş İC, Özdem-Alataş Ş, Akça M, Özgökçe-Özmen B, Aslan S, Çakici Ö; TURK-Adenovirus Hepatitis Study Group.	2024	The Role of Adenovirus in Hepatitis of Unknown Etiology Among Children in Turkey, July 2022 to January 2023	n	Pediatr Infect Dis J	10.1097/inf.0000000000004094
Page NA, Netshikweta R, Tate JE, Madhi SA, Parashar UD, Groome MJ; South African Intussusception Surveillance Group.	2023	Microorganisms Detected in Intussusception Cases and Controls in Children <3 Years in South Africa From 2013 to 2017	nc	Open Forum Infect Dis	10.1093/ofid/ofad458
Ahamed R, Ahmed I, Bari LF, Dewan SMR.	2023	An observation: Could the spread of Adenovirus in South Asia pose a hazard to global public health?	n	Health Sci Rep	10.1002/hsr2.1567
Taylor-Cousar JL, Boyd AC, Alton EWFW, Polineni D.	2023	Genetic therapies in cystic fibrosis	n	Curr Opin Pulm Med	10.1097/mcp.0000000000001019
Woo HA, Kim SH, Ahn YH, Min SI, Ha J, Ha IS, Cheong HI, Kang HG.	2023	Clinical course of post-kidney transplant Schimke immuno-osseous dysplasia	n	Pediatr Transplant	10.1111/petr.14605
Stojkovic A, Ilic I, Kostic A, Dajic K, Raskovic Z, Nestorovic J, Ilic M.	2023	The Difficulty Detecting Tuberculosis in a Child with Post-COVID-19 and Cerebral Palsy	n	Diagnostics (Basel)	10.3390/diagnostics13172826
Blanco R, Alcalá AC, Fernández R, Ramírez V, Rosales RE, Páez MG, Alemán H, González R, Zerpa J, Maldonado AJ, Vizzi E.	2023	Molecular characterization of human adenovirus causing infantile acute gastroenteritis in Venezuela before and after rotavirus vaccine implementation	np	Diagn Microbiol Infect Dis	10.1016/j.diagmicrobio.2023.116056
Fan Z, Kernan KF, Qin Y, Canna S, Berg RA, Wessel D, Pollack MM, Meert K, Hall M, Newth C, Lin JC, Doctor A, Shanley T, Cornell T, Harrison RE, Zuppa AF, Sward K, Dean JM, Park HJ, Carcillo JA.	2023	Hyperferritinemic sepsis, macrophage activation syndrome, and mortality in a pediatric research network: a causal inference analysis	n	Crit Care	10.1186/s13054-023-04628-x
Bauer K, Machherndl-Spandl S, Kazianka L, Sadovnik I, Gültekin S, Suessner S, Proell J, Lauf J, Hoermann G, Eisenwort G, Häfner N, Födermayr-Mayrleitner M, Schmolke AS, van der Kouwe E, Platzbecker U, Lion T, Weltermann A, Zach O, Webersinke G, Germing U, Gabriel C, Sperr WR, Béné MC, Staber PB, Bettelheim P, Valent P.	2023	CAR virus receptor mediates erythroid differentiation and migration and is downregulated in MDS	b	Leukemia	10.1038/s41375-023-02015-7
Mafokwane T, Djikeng A, Nesengani LT, Dewar J, Mapholi O.	2023	Gastrointestinal Infection in South African Children under the Age of 5 years: A Mini Review	n	Gastroenterol Res Pract	10.1155/2023/1906782
Karbuz A, İşançlı DK, Kılıçaslan Ö, Kırmacı Ç, Emre I, Beşel L, Barış A, Tutak GA, Aktaş E, Arat Z.	2023	The effects of measures taken during the COVID-19 pandemic on the seasonal dynamics of respiratory viruses in children	n	Turk J Pediatr	10.24953/turkjped.2023.154
Danino D, Hazan G, Mahajna R, Khalde F, Farraj L, Avni YS, Greenberg D, Hershkovitz E, Faingelernt Y, Givon-Lavi N.	2023	Implementing a multiplex-PCR test for the diagnosis of acute gastroenteritis in hospitalized children: Are all enteric viruses the same?	n	J Clin Virol	10.1016/j.jcv.2023.105577
Wang L, Lu S, Guo Y, Liu J, Wu P, Yang S.	2023	Comparative study of diagnostic efficacy of sputum and bronchoalveolar lavage fluid specimens in community-acquired pneumonia children treated with fiberoptic bronchoscopy	t	BMC Infect Dis	10.1186/s12879-023-08522-3
Sarkar K, Nandi S, Das RK.	2023	Computational insights into pediatric adenovirus inhibitors: in silico strategies for drug repurposing	t	J Biomol Struct Dyn	10.1080/07391102.2023.2252072
Zilberbeg MD, Khan I, Shorr AF.	2023	Respiratory Viruses in Nosocomial Pneumonia: An Evolving Paradigm	n	Viruses	10.3390/v15081676
Gupta A, Khanna P, Parihar A, Singh DP, Singhi SC.	2023	Cidofovir in Severe Hypoxemic Adenoviral Pneumonia	cr	Indian J Pediatr	10.1007/s12098-023-04812-5
Huang S, Wang H, Li L, Xiang W, Song Z, Li W.	2023	Molecular epidemiology and phylogenetic analyses of human adenovirus in pediatric patients with acute respiratory infections from Hangzhou during COVID-19 pandemic		Front Pediatr	10.3389/fped.2023.1237074
Luo J, Yu S, Xu J, Sun X, Wang R.	2023	Deciphering the role of TNF‑α‑induced protein 8‑like 2 in the pathogenesis of necrotizing enterocolitis in neonatal rats	b	Exp Ther Med	10.3892/etm.2023.12142
Cadinanos-Garai A, Abou-El-Enein M.	2023	Advancing in vivo genome editing: B cell engineering via adenoviral delivery systems	b	Mol Ther	10.1016/j.ymthe.2023.08.012
Ngo ATP, Bochenek V, Gollomp K.	2023	The immunology of PF4 polyanion interactions	b	Curr Opin Hematol	10.1097/moh.0000000000000782
Brüssow H.	2023	Non-A to E hepatitis in children: Detecting a novel viral epidemic during the COVID-19 pandemic	n	Microb Biotechnol	10.1111/1751-7915.14329
Fabi M, Dondi A, Andreozzi L, Frazzoni L, Biserni GB, Ghiazza F, Dajti E, Zagari RM, Lanari M.	2023	Kawasaki disease, multisystem inflammatory syndrome in children, and adenoviral infection: a scoring system to guide differential diagnosis	n	Eur J Pediatr	10.1007/s00431-023-05142-6
Wang H, Pan X, Xiang X, Zhang Y, Chen J, Wen S, Wang J, Gao R, Yang J, Zhi Y, Wen S, Zheng Y, Li T, Ai H, He X, Lu Y, Zhu Y, Li C, Chen Y, Shi G.	2023	CRISPR screen identifies the role of RBBP8 in mediating unfolded protein response induced liver damage through regulating protein synthesis	b	Cell Death Dis	10.1038/s41419-023-06046-x
Chen G, Li H, Gao Y, Zhao H, Yang J, Dong L.	2023	Establishment of Digital PCR Method and Reference Material for Adenoviruses 40 and 41	v	Foodborne Pathog Dis	10.1089/fpd.2023.0011
Lima AKS, Banho CA, Sacchetto L, de Carvalho Marques B, Dos Santos MG, Ribeiro MR, Gandolfi FA, Sakomura TP, Estofolete CF, Nogueira ML.	2023	Seasonal respiratory virus trends in pediatric patients during the COVID-19 pandemic in Brazil	n	Braz J Microbiol	10.1007/s42770-023-01087-y
Yodmeeklin A, Kumthip K, Ukarapol N, Ushijima H, Maneekarn N, Khamrin P.	2023	Diverse genotypes of human enteric and non-enteric adenoviruses circulating in children hospitalized with acute gastroenteritis in Thailand, from 2018 to 2021		Microbiol Spectr	10.1128/spectrum.01173-23
Sun N, Zhang J, Zhang C, Xie T, Zhang Z, Wang X, Li W, Zhang Y, Chen Z, Zheng J, Fang L, Wang G.	2023	Inhibition of human adenovirus replication by TRIM35-mediated degradation of E1A	b	J Virol	10.1128/jvi.00700-23
Kocatürk E, Salameh P, Sarac E, Vera Ayala CE, Thomsen SF, Zuberbier T, Ensina LF, Popov TA, van Doorn MBA, Giménez-Arnau AM, Asero R, Criado PR, Aarestrup FM, AbdulHameed Ansari Z, Al Abri S, Al-Ahmad M, Al Hinai B, Allenova A, Al-Nesf M, Altrichter S, Arnaout R, Bartosińska J, Bauer A, Bernstein JA, Bizjak M, Bonnekoh H, Bouillet L, Brzoza Z, Calvalcanti Dela Bianca Melo AC, Campinhos FL, Carne…	2023	Urticaria exacerbations and adverse reactions in patients with chronic urticaria receiving COVID-19 vaccination: Results of the UCARE COVAC-CU study	t	J Allergy Clin Immunol	10.1016/j.jaci.2023.07.019
Borkakoty B, Bali NK, Jakaria A, Hazarika R, Temsu T, Gohain M, Kaur H.	2023	Norovirus gastroenteritis in children under-five years hospitalized for diarrhea in two cities of northeast India: A retrospective study	n	Indian J Med Microbiol	10.1016/j.ijmmb.2023.100397
Silk SE, Kalinga WF, Mtaka IM, Lilolime NS, Mpina M, Milando F, Ahmed S, Diouf A, Mkwepu F, Simon B, Athumani T, Rashid M, Mohammed L, Lweno O, Ali AM, Nyaulingo G, Mwalimu B, Mswata S, Mwamlima TG, Barrett JR, Wang LT, Themistocleous Y, King LDW, Hodgson SH, Payne RO, Nielsen CM, Lawrie AM, Nugent FL, Cho JS, Long CA, Miura K, Draper SJ, Minassian AM, Olotu AI.	2023	Superior antibody immunogenicity of a viral-vectored RH5 blood-stage malaria vaccine in Tanzanian infants as compared to adults	t	Med	10.1016/j.medj.2023.07.003
Pikkel-Geva HZ, Grisariu S, Rivkin M, Stepensky P, Strahilevitz J, Averbuch D, Orit C, Even-Or E, Zaidman I, Zimran E, Wolf DG, Avni B.	2023	High rate of adenovirus detection in gastrointestinal biopsies of symptomatic stem cell transplant recipients	c	Clin Transplant	10.1111/ctr.15098
Chang X, He Q, Wei M, Jia L, Wei Y, Bian Y, Duan T, Wang K.	2023	Human umbilical cord mesenchymal stem cell derived exosomes (HUCMSC-exos) recovery soluble fms-like tyrosine kinase-1 (sFlt-1)-induced endothelial dysfunction in preeclampsia	b	Eur J Med Res	10.1186/s40001-023-01182-8
Zhang L, Duan Y, Wang W, Li Q, Tian J, Zhu Y, Wang R, Xie Z.	2023	Autophagy induced by human adenovirus B7 structural protein VI inhibits viral replication	b	Virol Sin	10.1016/j.virs.2023.08.002
Grand RJ.	2023	Pathogenicity and virulence of human adenovirus F41: Possible links to severe hepatitis in children	n	Virulence	10.1080/21505594.2023.2242544
Hervás-Corpión I, Alonso MM.	2023	Oncolytic viruses as treatment for adult and pediatric high-grade gliomas: On the way to clinical success	t	Int Rev Cell Mol Biol	10.1016/bs.ircmb.2023.04.001
Dennee A, Fogarty TP, Howard TS, Hunter RB.	2023	Sinus Arrest Related to Dexmedetomidine Infusion in an Infant; a Case Report and Review of Current Literature	cr	J Pharm Pract	10.1177/08971900231193558
Chen S, Zhang J, Sun D, Wu Y, Fang J, Wan X, Li S, Zhang S, Gu Q, Shao Q, Dong J, Xu X, Wei F, Sun Q.	2023	SYVN1 Promotes STAT3 Protein Ubiquitination and Exerts Antiangiogenesis Effects in Retinopathy of Prematurity Development	b	Invest Ophthalmol Vis Sci	10.1167/iovs.64.11.8
Tian X, Li X, Qiu S, Zhou R, Liu W.	2023	Abnormal liver function in children hospitalized with acute respiratory infection of adenoviruses: a retrospective study	n	Virol Sin	10.1016/j.virs.2023.07.008
de Bruyn G, Wang J, Purvis A, Ruiz MS, Adhikarla H, Alvi S, Bonaparte MI, Brune D, Bueso A, Canter RM, Ceregido MA, Deshmukh S, Diemert D, Finn A, Forrat R, Fu B, Gallais J, Griffin P, Grillet MH, Haney O, Henderson JA, Koutsoukos M, Launay O, Torres FM, Masotti R, Michael NL, Park J, Rivera-Medina DM, Romanyak N, Rook C, Schuerman L, Sher LD, Tavares-Da-Silva F, Whittington A, Chicz RM, Gurunath…	2023	Safety and immunogenicity of a variant-adapted SARS-CoV-2 recombinant protein vaccine with AS03 adjuvant as a booster in adults primed with authorized vaccines: a phase 3, parallel-group study	t	EClinicalMedicine	10.1016/j.eclinm.2023.102109
Qin J, Yan T, Yin L, Yang C, Wang L, Qiu H, Hu Y, Xu B.	2023	Detection of human adenoviruses in influenza-negative patients with respiratory tract infections in Nanning, China	c	Virol J	10.1186/s12985-023-02093-0
Dulek DE.	2023	Update on Epidemiology and Outcomes of Infection in Pediatric Organ Transplant Recipients	n	Infect Dis Clin North Am	10.1016/j.idc.2023.06.002
Fan G, Li S, Tian F, Yang L, Yi S, Chen S, Li C, Zhang R, He X, Ma X.	2023	RNA-sequencing-based detection of human viral pathogens in cerebrospinal fluid and serum samples from children with meningitis and encephalitis		Microb Genom	10.1099/mgen.0.001079
Cai JY, Yan CY, Wang XQ, Luo ZX, Luo J, Li QB, Liu EM, Deng Y.	2023	[Clinical characteristics and risk factors for bronchoscopic airway mucus hypersecretion in childhood pneumonia infected by different pathogens]	l	Zhonghua Er Ke Za Zhi	10.3760/cma.j.cn112140-20230315-00184
Cáceres C, Castillo M, Carrillo K, Tapia CV, Valderrama G, Maquilón C, Toro-Ascuy D, Zorondo-Rodríguez F, Fuenzalida LF.	2023	Overnutrition as a risk factor for more serious respiratory viral infections in children: A retrospective study in hospitalized patients	n	Endocrinol Diabetes Nutr (Engl Ed)	10.1016/j.endien.2023.05.014
Robalo A, Brandão J, Shibata T, Solo-Gabriele H, Santos R, Monteiro S.	2023	Detection of enteric viruses and SARS-CoV-2 in beach sand	c	Sci Total Environ	10.1016/j.scitotenv.2023.165836
Wu M, Xiao H, Xiao Y, Chen T, Wang X, Xiao X, Wang Y, Wang J, Ren L, Liu G.	2023	Pathogenesis diagnosis of a pediatric patient suffering from multi-organ abscesses	cr	Diagn Pathol	10.1186/s13000-023-01360-6
Qiu Y, Freedman SB, Williamson-Urquhart S, Farion KJ, Gouin S, Poonai N, Schuh S, Finkelstein Y, Xie J, Lee BE, Chui L, Pang X, On Behalf Of The Pediatric Emergency Research Canada Probiotic Regimen For Outpatient Gastroenteritis Utility Of Treatment Progut Trial Group.	2023	Significantly Longer Shedding of Norovirus Compared to Rotavirus and Adenovirus in Children with Acute Gastroenteritis	n	Viruses	10.3390/v15071541
Grasa C, Monteagudo-Vilavedra E, Pérez-Arenas E, Falces-Romero I, Mozo Del Castillo Y, Schüffelmann-Gutiérrez C, Del Rosal T, Méndez-Echevarría A, Baquero-Artigao F, Zarauza Santoveña A, Serrano Fernández P, Sainz T, Calvo C.	2023	Adenovirus Infection in Hematopoietic and Solid Organ Paediatric Transplant Recipients: Treatment, Outcomes, and Use of Cidofovir	n	Microorganisms	10.3390/microorganisms11071750
Li DS, Burke TM, Smith JM, Reed RC, Okamura DM, Menon S.	2024	Use of the Seraph® 100 Microbind® Affinity Blood Filter in an adolescent patient with disseminated adenoviral disease	cr	Pediatr Nephrol	10.1007/s00467-023-06097-4
Mammas IN, Drysdale SB, Charalampous C, Koletsi P, Papatheodoropoulou A, Koutsaftiki C, Sergentanis T, Merakou K, Kornarou H, Papaioannou G, Kramvis A, Greenough A, Theodoridou M, Spandidos DA.	2023	Navigating paediatric virology through the COVID‑19 era (Review)	n	Int J Mol Med	10.3892/ijmm.2023.5286
And Alternative Medicine EC.	2023	Retracted: Study on the Changes and Significance of Immune State and Cycokines in Children with Adenovirus Pneumonia	n	Evid Based Complement Alternat Med	10.1155/2023/9878042
Sartor C, Ligi I, Petit PR, Grandvuillemin I, Zandotti C, Nougairede A, Schipani S, Fenollar F, Charrel RN.	2023	Outbreak of adenovirus D8 in a neonatal intensive care unit involving multiple simultaneous transmission pathways	c	J Hosp Infect	10.1016/j.jhin.2023.06.031
Bernstock JD, Blitz SE, Hoffman SE, Gerstl JVE, Chiocca EA, Friedman GK.	2023	Recent oncolytic virotherapy clinical trials outline a roadmap for the treatment of high-grade glioma	t	Neurooncol Adv	10.1093/noajnl/vdad081
Mentesidou L, Bachou T, Koidou A, Zarafonitis G, Delis D, Mavrikou M.	2023	Child With Stevens-Johnson Syndrome Associated With PCR-Confirmed Adenovirus Infection	cr	Clin Pediatr (Phila)	10.1177/00099228231189644
Hong Y, Wang Q, Song Y, Liu G, Shen J.	2023	Factors Associated with Severe Adenovirus Pneumonia in Children: A Retrospective Study from Guangzhou, China (2017-2019)	n	Med Sci Monit	10.12659/msm.939578
Yang M, Chen Y, Huang X, Shen F, Meng Y.	2023	ETS1 Ameliorates Hyperoxia-Induced Bronchopulmonary Dysplasia in Mice by Activating Nrf2/HO-1 Mediated Ferroptosis	b	Lung	10.1007/s00408-023-00639-1
Jiang YN, Yang SX, Guan X, Chen Q, Zhao L, Yu XY, Ren FF, Wu SJ, Wu LP, Lai TF, Li L.	2023	Loss of USP22 alleviates cardiac hypertrophy induced by pressure overload through HiF1-α-TAK1 signaling pathway	b	Biochim Biophys Acta Mol Basis Dis	10.1016/j.bbadis.2023.166813
Bennett JC, Emanuels A, Heimonen J, O'Hanlon J, Hughes JP, Han PD, Chow EJ, Ogokeh CE, Rolfes MA, Lockwood CM, Pfau B, Uyeki TM, Shendure J, Hoag S, Fay K, Lee J, Sibley TR, Rogers JH, Starita LM, Englund JA, Chu HY.	2023	Streptococcus pneumoniae nasal carriage patterns with and without common respiratory virus detections in households in Seattle, WA, USA before and during the COVID-19 pandemic	n	Front Pediatr	10.3389/fped.2023.1198278
Valtuille Z, Lefevre-Utile A, Ouldali N, Beyler C, Boizeau P, Dumaine C, Felix A, Assad Z, Faye A, Melki I, Kaguelidou F, Meinzer U.	2023	Calculating the fraction of Kawasaki disease potentially attributable to seasonal pathogens: a time series analysis	n	EClinicalMedicine	10.1016/j.eclinm.2023.102078
Posada MJG, Dajil HJC, Díaz APN, Castillo Vidal JDD, Barreto DJS, Sanchez MC, Coll HS, Mattar S.	2023	Not all respiratory infections were SARS-CoV-2 during the pandemic, analysis in a clinic on the Colombian Caribbean coast	np	J Infect Public Health	10.1016/j.jiph.2023.06.008
Zhang J, Zhu Y, Zhou Y, Gao F, Qiu X, Li J, Yuan H, Jin W, Lin W.	2023	Pediatric adenovirus pneumonia: clinical practice and current treatment	n	Front Med (Lausanne)	10.3389/fmed.2023.1207568
Stevens NE, Ryan FJ, Messina NL, Blake SJ, Norton TS, Germano S, James J, Eden GL, Tee YC, Lynn MA, Botten R, Barry SE, Curtis N, Lynn DJ.	2023	No evidence of durable trained immunity after two doses of adenovirus-vectored or mRNA COVID-19 vaccines	t	J Clin Invest	10.1172/jci171742
Zhang M, Zhou N, Cao F, Liu W, Yuan H, Huang G.	2023	The role and regulatory mechanism of HIF-1α in myocardial injury in rats undergoing cardiopulmonary bypass	b	Acta Cardiol	10.1080/00015385.2023.2229584
Mehta P, Tsilifis C, Lum SH, Slatter MA, Hambleton S, Owens S, Williams E, Flood T, Gennery AR, Nademi Z.	2023	Outcome of Second Allogeneic HSCT for Patients with Inborn Errors of Immunity: Retrospective Study of 20 Years' Experience	n	J Clin Immunol	10.1007/s10875-023-01549-w
Bao S, Wang H, Li W, Wu H, Lu C, Yong L, Zhang Q, Lu X, Zhao M, Lu J, Liu J, Ikechukwu CK, Xu J, Ni P, Xiong Y, Zhang W, Zhou C.	2023	Viral metagenomics of the gut virome of diarrheal children with Rotavirus A infection	n	Gut Microbes	10.1080/19490976.2023.2234653
Huang X, Zhang J, Wang W, Huang Z, Han P.	2023	Vps4a Regulates Autophagic Flux to Prevent Hypertrophic Cardiomyopathy	b	Int J Mol Sci	10.3390/ijms241310800
Cao R, Du Y, Tong J, Xia D, Song Q, Xia Z, Liu M, Du H, Han J, Gao C.	2023	Influence of COVID-19 pandemic on the virus spectrum in children with respiratory infection in Xuzhou, China: a long-term active surveillance study from 2015 to 2021	n	BMC Infect Dis	10.1186/s12879-023-08247-3
Diwakar K, Sarangi T, Srivastava P, Tanti SK, Swaroop S.	2023	Human Adenovirus Infection Causing Hyperinflammatory Syndrome Mimicking Multisystem Inflammatory Syndrome in Children (MIS-C): A Case Report	cr	Cureus	10.7759/cureus.40239
Sion JL, Flores ALH, Cardoso RA, Garanito MP.	2023	Human adenovirus associated with severe cold agglutinin syndrome: a rare complication in Pediatrics	cr	Rev Paul Pediatr	10.1590/1984-0462/2024/42/2022174
Schmitz D, Zwagemaker F, van der Veer B, Vennema H, Laros JFJ, Koopmans MPG, De Graaf M, Kroneman A.	2023	Metagenomic Surveillance of Viral Gastroenteritis in a Public Health Setting	n	Microbiol Spectr	10.1128/spectrum.05022-22
van Hoeve K, De Keukelaere M, De Hertogh G, Hoffman I.	2023	Child with protein losing enteropathy as presentation of collagenous duodenitis and eosinophilic gastroenteritis	cr	Acta Gastroenterol Belg	10.51821/86.2.9374
Liu C, Zhu Z, Du L, Li S, Zhao Q, Wang X.	2023	Urine metabolites and viral pneumonia among children: a case-control study in China	n	Transl Pediatr	10.21037/tp-23-199
Wali R, Alhindi H, Saber A, Algethami K, Alhumaidah R.	2023	The Effect of COVID-19 Vaccine on Women's Reproductive Health: A Cross-Sectional Study	t	Cureus	10.7759/cureus.40076
Li M, Li C, Jian X, Han D, Zhao J, Jiang L.	2023	Viral etiology of acute respiratory tract infection among children under 5 years of age in Kunming City, China: a matched case-case-control study	nc	J Appl Microbiol	10.1093/jambio/lxad138
Chigor VN, Chidebelu PE, Digwo DC, Chigor CB, Nwagwu AU, Udeh OS, Oguonu CI, Dibua MU, Farkas K.	2023	Assessment of the aetiology of acute gastroenteritis outbreaks in infants reveals rotavirus, noroviruses and adenovirus prevalence and viral coinfections in Nsukka, Nigeria	nc	Virusdisease	10.1007/s13337-023-00821-2
Gates S, Andreani J, Dewar R, Smith DB, Templeton K, Child HT, Breuer J, Golubchik T, Bassano I, Wade MJ, Jeffries AR, Simmonds P, Harvala H.	2023	Postpandemic rebound of adeno-associated virus type 2 (AAV2) infections temporally associated with an outbreak of unexplained severe acute hepatitis in children in the United Kingdom	nc	J Med Virol	10.1002/jmv.28921
Jiao Y, Guo L, Han TL, Qi X, Gao Y, Zhang Y, Zhao JH, Li BB, Zhang Z, Sun LL.	2023	[Analysis of the characteristics of viral infections in children with diarrhea in Beijing from 2018 to 2022]	n	Zhonghua Yu Fang Yi Xue Za Zhi	10.3760/cma.j.cn112150-20230131-00066
Zhang H, Zhai X, Liu Y, Xia Z, Xia T, Du G, Zhou H, Franziska Strohmer D, Bazhin AV, Li Z, Wang X, Jin B, Guo D.	2023	NOP2-mediated m5C Modification of c-Myc in an EIF3A-Dependent Manner to Reprogram Glucose Metabolism and Promote Hepatocellular Carcinoma Progression	b	Research (Wash D C)	10.34133/research.0184
Li M, Wang J, Yao Z, Liao H, Su S, Yang X, Xie M, Zheng Y.	2023	Metagenomic-based pathogen surveillance for children with severe pneumonia in pediatric intensive care unit	nc	Front Public Health	10.3389/fpubh.2023.1177069
Majumdar A, Saha R, Chatterjee A, Gupta R, Chaudhuri RD, Chakrabarti AK, Chawla-Sarkar M, Dutta S.	2023	Upsurge in hospitalization of pediatric patients with severe acute respiratory infections in Kolkata and surrounding districts caused by recombinant human respiratory adenovirus type B 7/3		J Med Virol	10.1002/jmv.28897
Lefeuvre C, Thepot S, Mercier-Delarue S, Bouille T, Michonneau D, Le Goff J, Salmona M.	2023	Adenovirus F41 infection and liver cytolysis in adult hematopoietic stem cell transplant recipients	nc	J Med Virol	10.1002/jmv.28922
Wang S, Wang XF, Li N, Zhang YX, Chen J, Wang GM.	2023	[Distribution of non-bacterial pathogens in 1 788 children with community-acquired pneumonia]	n	Zhongguo Dang Dai Er Ke Za Zhi	10.7499/j.issn.1008-8830.2212079
Tian XY, Zhang GL, Wang CJ, Gu RX, Li YY, Li QY, Luo J, Luo ZX.	2023	[Clinical characteristics of plastic bronchitis and risk factors for recurrence in children]	np	Zhongguo Dang Dai Er Ke Za Zhi	10.7499/j.issn.1008-8830.2211122
Cai S, Zhu CH, Chen FG, Liu F, Gao ML, Xiong Y.	2023	[Establishment of a risk model for severe adenovirus pneumonia and prospective study of the timing of intravenous immunoglobulin therapy in children]	n	Zhongguo Dang Dai Er Ke Za Zhi	10.7499/j.issn.1008-8830.2211069
Jiang H, Shin DH, Yi Y, Fan X, Gumin J, He J, Gillard AG, Lang FF, Gomez-Manzano C, Fueyo J.	2023	Adjuvant Therapy with Oncolytic Adenovirus Delta-24-RGDOX After Intratumoral Adoptive T-cell Therapy Promotes Antigen Spread to Sustain Systemic Antitumor Immunity	t	Cancer Res Commun	10.1158/2767-9764.crc-23-0054
Zhang L, Xiao Y, Xiang Z, Chen L, Wang Y, Wang X, Dong X, Ren L, Wang J.	2023	Statistical Analysis of Common Respiratory Viruses Reveals the Binary of Virus-Virus Interaction	nc	Microbiol Spectr	10.1128/spectrum.00019-23
Teper A, Colom AJ, Schubert R, Jerkic PS.	2023	Update in postinfectious bronchiolitis obliterans	n	Pediatr Pulmonol	10.1002/ppul.26570
Lin L, Xu M, Zhang H.	2023	Assistance of metagenomics next-generation sequencing for diagnosis of adenovirus pericarditis with pericardial effusion in a child: a case report and literature review	cr	Front Pediatr	10.3389/fped.2023.1174326
Wagner N, Shayakhmetov DM, Stewart PL.	2023	Structural Model for Factor X Inhibition of IgM and Complement-Mediated Neutralization of Adenovirus	b	Viruses	10.3390/v15061343
Fontes V, Ferreira H, Ribeiro M, Pinheiro A, Maramaldo C, Pereira E, Batista L, Júnior A, Lobato L, Silva F, Sousa L, Lima W, Lima C, Soczek S, Carvalho R, Santos M, Fernandes E, Sousa E, Neto L.	2023	High Incidence of Respiratory Syncytial Virus in Children with Community-Acquired Pneumonia from a City in the Brazilian Pre-Amazon Region	n	Viruses	10.3390/v15061306
Liu L, Qian Y, Han Z, Jia L, Dong H, Zhao L, Zhu R.	2023	Genetic Evolution and Variation of Human Adenovirus Serotype 31 Epidemic Strains in Beijing, China, during 2010-2022	nc	Viruses	10.3390/v15061240
Zhou X, Chen X, Zhang L, Yuan J, Lin H, Zhu M, Xu X, Dong G, Fu J, Wu W.	2023	Mannose-Binding Lectin Reduces Oxidized Low-Density Lipoprotein Induced Vascular Endothelial Cells Injury by Inhibiting LOX1-ox-LDL Binding and Modulating Autophagy	b	Biomedicines	10.3390/biomedicines11061743
Ukuli QA, Erima B, Mubiru A, Atim G, Tugume T, Kibuuka H, Mworozi E, Ducatez MF, Wabwire-Mangen F, Byarugaba DK.	2023	Molecular characterisation of human adenoviruses associated with respiratory infections in Uganda	np	neurooncol Adv	10.1186/s12879-023-08403-9
Lal BB, Sood V, Gupta E, Agarwal R, Khanna R, Alam S.	2023	Severe Acute Hepatitis of Unknown Etiology Presenting as Pediatric Acute Liver Failure: Analysis of Likely Etiology, Clinical Course and Outcome	n	J Clin Exp Hepatol	10.1016/j.jceh.2023.05.014
Liang J, Kelly DR, Pai A, Gillis LA, Sanchez LHG, Shiau HH, Wang H, Correa H, Mohammad S, Washington K.	2023	Clinicopathologic Features of Severe Acute Hepatitis Associated With Adenovirus Infection in Children	nc	Am J Surg Pathol	10.1097/pas.0000000000002084
Chaudhary A, Madhavan R, Babji S, Raju R, Syed C, Kumar A, Saravanan P, Sharon Nikitha O, Leander Xavier JV, David Chelladurai JS, Deborah AA, George A, Kang G, Rose W.	2023	Characterization of immune responses to two and three doses of the adenoviral vectored vaccine ChAdOx1 nCov-19 and the whole virion inactivated vaccine BBV152 in a mix-and-match study in India	t	Vaccine	10.1016/j.vaccine.2023.06.059
Zou P, Zhang P, Deng Q, Wang C, Luo S, Zhang L, Li C, Li T.	2023	Two Novel Adenovirus Vectors Mediated Differential Antibody Responses via Interferon-α and Natural Killer Cells	t	Microbiol Spectr	10.1128/spectrum.00880-23
Kuang L, Wang C, Chen H, Li Y, Liang Z, Xu T, Guo M, Zhu B.	2023	Seroprevalence of neutralizing antibodies to human mastadenovirus serotypes 3 and 7 in healthy children from guangdong province	n	Heliyon	10.1016/j.heliyon.2023.e16986
Lu L, Jia R, Zhong H, Duan S, Xu M, Su L, Cao L, Xu J.	2023	Surveillance and epidemiological characterization of human adenovirus infections among outpatient children with acute gastroenteritis during the COVID-19 epidemic in Shanghai, China	n	Virol J	10.1186/s12985-023-02105-z
Dold C, Marsay L, Wang N, Silva-Reyes L, Clutterbuck E, Paterson GK, Sharkey K, Wyllie D, Beernink PT, Hill AV, Pollard AJ, Rollier CS.	2023	An adenoviral-vectored vaccine confers seroprotection against capsular group B meningococcal disease	t	Sci Transl Med	10.1126/scitranslmed.ade3901
Sanches MD, Goldberg TBL, Rizzo ADCB, da Silva VN, Mosca LN, Romagnoli GG, Gorgulho CM, Araujo Junior JP, de Lima GR, Betti IR, Kurokawa CS.	2023	Inflammatory cytokines and chemokines in obese adolescents with antibody against to adenovirus 36	b	Sci Rep	10.1038/s41598-023-33084-4
Panizzolo M, Gea M, Carraro E, Gilli G, Bonetta S, Pignata C.	2023	Occurrence of human pathogenic viruses in drinking water and in its sources: A review	n	J Environ Sci (China)	10.1016/j.jes.2022.07.035
Liu Y, Sánchez-Ovando S, Carolan L, Dowson L, Khvorov A, Hadiprodjo J, Tseng YY, Delahunty C, Khatami A, Macnish M, Dougherty S, Hagenauer M, Riley KE, Jadhav A, Harvey J, Kaiser M, Mathew S, Hodgson D, Leung V, Subbarao K, Cheng AC, Macartney K, Koirala A, Marshall H, Clark J, Blyth CC, Wark P, Kucharski AJ, Sullivan SG, Fox A.	2023	Comparative B cell and antibody responses induced by adenoviral vectored and mRNA vaccines against COVID-19	t	medRxiv	10.1101/2023.06.02.23290871
Deng J, Zhao HJ, Zhong Y, Hu C, Meng J, Wang C, Lan X, Wang X, Chen ZJ, Yan J, Wang W, Li Y.	2023	H3K27me3-modulated Hofbauer cell BMP2 signalling enhancement compensates for shallow trophoblast invasion in preeclampsia	b	EBioMedicine	10.1016/j.ebiom.2023.104664
Habbous S, Hota S, Allen VG, Henry M, Hellsten E.	2023	Changes in hospitalizations and emergency department respiratory viral diagnosis trends before and during the COVID-19 pandemic in Ontario, Canada	np	PLoS One	10.1371/journal.pone.0287395
Netea MG, Ziogas A, Benn CS, Giamarellos-Bourboulis EJ, Joosten LAB, Arditi M, Chumakov K, van Crevel R, Gallo R, Aaby P, van der Meer JWM.	2023	The role of trained immunity in COVID-19: Lessons for the next pandemic	n	Cell Host Microbe	10.1016/j.chom.2023.05.004
Trapani S, Caporizzi A, Ricci S, Indolfi G.	2023	Human Bocavirus in Childhood: A True Respiratory Pathogen or a ""Passenger"" Virus? A Comprehensive Review	n	Microorganisms	10.3390/microorganisms11051243
Capone S, Fusco FM, Milleri S, Borrè S, Carbonara S, Lo Caputo S, Leone S, Gori G, Maggi P, Cascio A, Lichtner M, Cauda R, Dal Zoppo S, Cossu MV, Gori A, Roda S, Confalonieri P, Bonora S, Missale G, Codeluppi M, Mezzaroma I, Capici S, Pontali E, Libanore M, Diani A, Lanini S, Battella S, Contino AM, Piano Mortari E, Genova F, Parente G, Dragonetti R, Colloca S, Visani L, Iannacone C, Carsetti R, …	2023	GRAd-COV2 vaccine provides potent and durable humoral and cellular immunity to SARS-CoV-2 in randomized placebo-controlled phase 2 trial	t	Cell Rep Med	10.1016/j.xcrm.2023.101084
Kawakami Y, Takazawa I, Fajt ML, Kasakura K, Lin J, Ferrer J, Kantor DB, Phipatanakul W, Heymann PW, Benedict CA, Kawakami Y, Kawakami T.	2023	Histamine-releasing factor in severe asthma and rhinovirus-associated asthma exacerbation	b	J Allergy Clin Immunol	10.1016/j.jaci.2023.04.021
Stowe J, Miller E, Andrews N, Whitaker HJ.	2023	Risk of myocarditis and pericarditis after a COVID-19 mRNA vaccine booster and after COVID-19 in those with and without prior SARS-CoV-2 infection: A self-controlled case series analysis in England	t	PLoS Med	10.1371/journal.pmed.1004245
Ramanathan S, Lum SH, Nademi Z, Carruthers K, Watson H, Flood T, Owens S, Williams E, Hambleton S, Gennery AR, Slatter M.	2023	CD3(+)TCRαβ/CD19(+)-Depleted Mismatched Family or Unrelated Donor Salvage Stem Cell Transplantation for Graft Dysfunction in Inborn Errors of Immunity	n	Transplant Cell Ther	10.1016/j.jtct.2023.05.019
Alcalá AC, Cancio-Lonches C, Ramírez Ricardo J, Torres Romero JC, Infante-Ramírez R, Delgado-Gardea MCE, Alcaraz-Estrada SL, Lara-Riegos J, Gutiérrez-Escolano AL.	2023	Detection of rotavirus and norovirus among children with acute gastroenteritis in Merida and Chihuahua cities, Mexico	n	J Infect Dev Ctries	10.3855/jidc.16979
Hotez PJ, Gilbert S, Saville M, Privor-Dumm L, Abdool-Karim S, Thompson D, Excler JL, Kim JH.	2023	COVID-19 vaccines and the pandemic: lessons learnt for other neglected diseases and future threats	t	BMJ Glob Health	10.1136/bmjgh-2023-011883
Riggsbee DL, Alali M, Kussin ML.	2024	Cidofovir for Viral Infections in Immunocompromised Children: Guidance on Dosing, Safety, Efficacy, and a Review of the Literature	n	Ann Pharmacother	10.1177/10600280231176135
Sumner MW, Florin TA, Kuppermann N, Xie J, Tancredi DJ, Freedman SB; of the Pediatric Emergency Research Network PERN, Pediatric Emergency Research Canada PERC – COVID-19 Study Teams.	2023	Liver transaminase concentrations in children with acute SARS-CoV-2 infection	n	Clin Biochem	10.1016/j.clinbiochem.2023.110588
Campbell D, Wong GS, Park H, McLeod G.	2023	An Adult Case of Adenovirus-Associated Acute Disseminated Encephalomyelitis	c	Case Rep Infect Dis	10.1155/2023/5528198
Tran XD, Hoang VT, Dang TTD, Vu TP, To MM, Tran TK, Do MD, Nguyen DC, Nguyen QT, Colson P, Parola P, Marty P, Gautret P.	2023	Aetiology of Acute Undifferentiated Fever Among Children Under the Age of Five in Vietnam: A Prospective Study	nc	J Epidemiol Glob Health	10.1007/s44197-023-00121-4
Joshi MS, Sukirti V, Chavan NA, Walimbe AM, Potdar VA, Vipat VC, Lavania M, Gopalkrishna V.	2023	Enteric and non-enteric adenoviruses in children with acute gastroenteritis in Western India		Infect Genet Evol	10.1016/j.meegid.2023.105454
Westbrook A, Wang T, Bhakta K, Sullivan J, Gonzalez MD, Lam W, Rostad CA.	2023	Respiratory Coinfections in Children With SARS-CoV-2	c	Pediatr Infect Dis J	10.1097/inf.0000000000003981
Chapin CA, Diamond T, Harris RM, Vaccaro O, Loomes KM, Alonso EM, Behrens EM.	2023	Adenovirus is Not Detected in Liver Tissue From a Historical Multicenter Cohort of Children With Acute Liver Failure	nc	J Pediatr Gastroenterol Nutr	10.1097/mpg.0000000000003851
Chang TH, Liu YC, Lin SR, Chiu PH, Chou CC, Chang LY, Lai FP.	2023	Clinical characteristics of hospitalized children with community-acquired pneumonia and respiratory infections: Using machine learning approaches to support pathogen prediction at admission	n	J Microbiol Immunol Infect	10.1016/j.jmii.2023.04.011
Barnea Melamed S, Ganelin-Cohen E, Bulkowstein Y, Shapira Rootman M, Krause I.	2023	Encephalomyelitis Associated with Anti-myelin Oligodendrocyte Glycoprotein Antibodies and Adenovirus	cr	Isr Med Assoc J
Zheng R, Chen D, Su J, Lai J, Wang C, Chen H, Ning Z, Liu X, Tian X, Li Y, Zhu B.	2023	Inhibition of HAdV-14 induced apoptosis by selenocystine through ROS-mediated PARP and p53 signaling pathways	b	J Trace Elem Med Biol	10.1016/j.jtemb.2023.127213
Lin SC, Wang HC, Lin WC, Kuo YT, Hsu YH, Tsai YT, Lu SC, Wang YH, Chen SY.	2023	Viral Pneumonia during the COVID-19 Pandemic, 2019-2021 Evoking Needs for SARS-CoV-2 and Additional Vaccinations	n	Vaccines (Basel)	10.3390/vaccines11050905
Bravo-Queipo-de-Llano B, Sánchez García L, Casas I, Pozo F, La Banda L, Alcolea S, Atucha J, Sánchez-León R, Pellicer A, Calvo C.	2023	Surveillance of Viral Respiratory Infections in the Neonatal Intensive Care Unit-Evolution in the Last 5 Years	n	Pathogens	10.3390/pathogens12050644
Zhang Y, Fu J, Han Y, Feng D, Yue S, Zhou Y, Luo Z.	2023	Two-Pore-Domain Potassium Channel TREK-1 Mediates Pulmonary Fibrosis through Macrophage M2 Polarization and by Direct Promotion of Fibroblast Differentiation	b	Biomedicines	10.3390/biomedicines11051279
Mahoney MJ, Bekibele R, Notermann SL, Reuter TG, Borman-Shoap EC.	2023	Pediatric Conjunctivitis: A Review of Clinical Manifestations, Diagnosis, and Management	n	Children (Basel)	10.3390/children10050808
Eifan S, Nour I, Hanif A, Alhetheel A, Al-Ashkar I.	2023	Molecular Epidemiology and Surveillance of Human Adenovirus and Rotavirus A Associated Gastroenteritis in Riyadh, Saudi Arabia	c	Trop Med Infect Dis	10.3390/tropicalmed8050279
Otake S, Ikenoue C, Sudani N, Kobayashi M, Takahashi K, Shimada T, Yoshimi I, Saito T, Sunagawa T.	2023	National Surveillance of Pediatric Acute Hepatitis of Unknown Etiology, Japan, October 2021-December 2022	n	Emerg Infect Dis	10.3201/eid2906.221579
Bäuerl C, Zulaica J, Rusu L, Moreno AR, Pérez-Cano FJ, Lerin C, Mena-Tudela D, Aguilar-Camprubí L, Parra-Llorca A, Martínez-Costa C, Geller R, Collado MC; MilkCORONA study team.	2023	Assessment of SARS-CoV-2 neutralizing antibody titers in breastmilk from convalescent and vaccinated mothers	t	iScience	10.1016/j.isci.2023.106802
Yamada M, Macedo C, Louis K, Shi T, Landsittel D, Nguyen C, Shinjoh M, Michaels MG, Feingold B, Mazariegos GV, Green M, Metes D.	2023	Distinct association between chronic Epstein-Barr virus infection and T cell compartments from pediatric heart, kidney, and liver transplant recipients	n	Am J Transplant	10.1016/j.ajt.2023.05.007
Warner S, Brown RM, Reynolds GM, Stamataki Z, Kelly DA.	2023	Case report: Acute liver failure in children and the human herpes virus 6-? A factor in the recent epidemic	cr	Front Pediatr	10.3389/fped.2023.1143051
Li L, Fan H, Zhou J, Xu X, Yang D, Wu M, Cao C, Lu G.	2023	Human adenovirus infection induces pulmonary inflammatory damage by triggering noncanonical inflammasomes activation and macrophage pyroptosis	b	Front Immunol	10.3389/fimmu.2023.1169968
Neubauer HC, Lopez MA, Haq HA, Ouellette L, Ramirez AA, Wallace SS.	2023	Viral Coinfections in Kawasaki Disease: A Meta-analysis	n	Hosp Pediatr	10.1542/hpeds.2023-007150
Tatte VS, Gopalkrishna V.	2023	Circulation of unusual and diverse enteric virus strains in adults with acute gastroenteritis: a study from Pune (Maharashtra), Western India	c	Arch Virol	10.1007/s00705-023-05771-0
Yang Y, Huang J, Yan H, Li X, Zang P, Zhang X, Xiao Z, Lu X.	2023	Decreased NK cells in cases of severe adenovirus pneumonia with liver dysfunction in pediatric intensive care unit: Evidence from 330 patients	np	Allergol Immunopathol (Madr)	10.15586/aei.v51i3.787
Klivleyeva N, Lukmanova G, Glebova T, Shamenova M, Ongarbayeva N, Saktaganov N, Baimukhametova A, Baiseiit S, Ismagulova D, Kassymova G, Rachimbayeva A, Murzagaliyeva A, Xetayeva G, Isabayeva R, Sagatova M.	2023	Spread of Pathogens Causing Respiratory Viral Diseases Before and During CoVID-19 Pandemic in Kazakhstan	n	Indian J Microbiol	10.1007/s12088-023-01064-x
Mageau A, Ambert-Balay K, Boutolleau D, Schuffenecker I, Burrel S, Kaplon J, Nguyen Quoc S, Uzunov M, Souchet L, de Rougemont A, Roos-Weil D, Baron M.	2023	Norovirus and sapovirus infections after allogeneic hematopoietic stem cell transplantation: is it worth it to look for them?	n	Leuk Lymphoma	10.1080/10428194.2023.2211186
Kim E, Khan MS, Ferrari A, Huang S, Sammartino JC, Percivalle E, Kenniston TW, Cassaniti I, Baldanti F, Gambotto A.	2023	SARS-CoV-2 S1 Subunit Booster Vaccination Elicits Robust Humoral Immune Responses in Aged Mice	t	Microbiol Spectr	10.1128/spectrum.04363-22
Moreira ALE, da Silva PAN, Assunção LDP, Santos MO, Ito CRM, de Araújo KM, Cunha MO, Rabelo VDC, de Souza PP, Maia SBS, Peixoto FAO, Wastowski IJ, Carneiro LC, Avelino MAG.	2023	Profile analysis of emerging respiratory virus in children	n	Eur J Clin Microbiol Infect Dis	10.1007/s10096-023-04615-8
Lin X, Zheng B, Gu F, Fan X, Shen J.	2023	Intestinal Epithelial Cell-Related Alternative Splicing Events in Dextran Sodium Sulfate-Induced Acute Colitis	b	Turk J Gastroenterol	10.5152/tjg.2023.22572
Zhu L, Luo T, Yuan Y, Yang S, Niu C, Gong T, Wang X, Xie X, Luo J, Liu E, Fu Z, Tian D.	2023	Epidemiological characteristics of respiratory viruses in hospitalized children during the COVID-19 pandemic in southwestern China	nc	Front Cell Infect Microbiol	10.3389/fcimb.2023.1142199
Ou C, Peng C, Wang Y, Lu S, Yu X, He Q, He A, Zhang L.	2023	CRTC2 promotes paclitaxel resistance by inducing autophagy in ovarian cancer in part via the PI3K-AKT signaling axis	b	J Cancer	10.7150/jca.82233
Ma ZR, Li HP, Cai SZ, Du SY, Chen X, Yao J, Cao X, Zhen YF, Wang Q.	2023	The mitochondrial protein TIMM44 is required for angiogenesis in vitro and in vivo	b	Cell Death Dis	10.1038/s41419-023-05826-9
Piantadosi A, Shariatzadeh N, Bombin A, Arkun K, Alexandrescu S, Kleinschmidt-DeMasters BK, Solomon IH.	2023	Double-stranded RNA immunohistochemistry as a screening tool for viral encephalitis	v	Am J Clin Pathol	10.1093/ajcp/aqad039
Kışlal FM, Hanilçe Y, Altaş B, Büyükbaşaran ZE, Güven D.	2023	The disappearance of respiratory syncytial virus and influenza viruses in children during the second year of the COVID-19 pandemic - are non-pharmaceutical interventions as effective as vaccines?	n	Eur Rev Med Pharmacol Sci	10.26355/eurrev_202304_32178
Huang S, Zhang S, Yuan L, Zhuo Z, Wu X.	2023	Severe pediatric adenoviral pneumonia combined with invasive pulmonary aspergillosis	cr	BMC Pulm Med	10.1186/s12890-023-02447-y
Shi T, Huang L.	2023	Prevalence of respiratory pathogens and risk of developing pneumonia under non-pharmaceutical interventions in Suzhou, China	n	Epidemiol Infect	10.1017/s0950268823000626
Li Y, Yang X, Zhao R, Xiu Z, Li S, Li Y, Song G, Ge C, Fang J, Han J, Zhu Y, Li Y.	2023	Human adenovirus type 7 subunit vaccine induces dendritic cell maturation through the TLR4/NF-κB pathway is highly immunogenic	t	Front Cell Infect Microbiol	10.3389/fcimb.2023.1117230
Zhao S, Wu X, Tan Z, Ren Y, Li L, Ou J, Lin Y, Song H, Feng L, Seto D, Wu J, Zhang Q, Rong Z.	2023	Generation of Human Embryonic Stem Cell-Derived Lung Organoids for Modeling Infection and Replication Differences between Human Adenovirus Types 3 and 55 and Evaluating Potential Antiviral Drugs	t	J Virol	10.1128/jvi.00209-23
Lei Y, Zhuang Z, Liu Y, Tan Z, Gao X, Li X, Yang D.	2023	Whole Genomic Sequence Analysis of Human Adenovirus Species C Shows Frequent Recombination in Tianjin, China	n	Viruses	10.3390/v15041004
Kurskaya OG, Prokopyeva EA, Sobolev IA, Solomatina MV, Saroyan TA, Dubovitskiy NA, Derko AA, Nokhova AR, Anoshina AV, Leonova NV, Simkina OA, Komissarova TV, Shestopalov AM, Sharshov KA.	2023	Changes in the Etiology of Acute Respiratory Infections among Children in Novosibirsk, Russia, between 2019 and 2022: The Impact of the SARS-CoV-2 Virus	n	Viruses	10.3390/v15040934
Usman M, Ayub A, Habib S, Rana MS, Rehman Z, Zohaib A, Jamal SB, Jaiswal AK, Andrade BS, de Carvalho Azevedo V, Faheem M, Javed A.	2023	Vaccinomics Approach for Multi-Epitope Vaccine Design against Group A Rotavirus Using VP4 and VP7 Proteins	t	Vaccines (Basel)	10.3390/vaccines11040726
Hugho EA, Kumburu HH, Amani NB, Mseche B, Maro A, Ngowi LE, Kyara Y, Kinabo G, Thomas KM, Houpt ER, Liu J, Hald T, Mmbaga BT.	2023	Enteric Pathogens Detected in Children under Five Years Old Admitted with Diarrhea in Moshi, Kilimanjaro, Tanzania	n	Pathogens	10.3390/pathogens12040618
Shen CF, Fu YC, Ho TS, Chen PL, Lee NY, Tsai BY, Tsai PJ, Ko WC, Liu CC, Cheng CM, Shieh CC.	2023	Pre-existing humoral immunity and CD4(+) T cell response correlate with cross-reactivity against SARS-CoV-2 Omicron subvariants after heterologous prime-boost vaccination	t	Clin Immunol	10.1016/j.clim.2023.109342
Peters AL, Kim S, Mourya R, Asai A, Taylor A, Rogers M, Campbell K, Fei L, Miethke A, Balistreri WF, Bezerra JA.	2023	Recent Increase in Incidence of Severe Acute Hepatitis of Unknown Etiology in Children is Associated with Infection with Adenovirus and Other Nonhepatotropic Viruses	np	J Pediatr	10.1016/j.jpeds.2023.113439
Wen Q, Ren HH, Zhao YM, Yan WJ, Ge LH, Chen XX.	2023	[Single-cell transcriptome analysis reveals development atlas of mouse molar pulp cells]	b	Zhonghua Kou Qiang Yi Xue Za Zhi	10.3760/cma.j.cn112144-20220901-00471
Motta CM, Keller MD, Bollard CM.	2023	Applications of virus-specific T cell therapies post-BMT	n	Semin Hematol	10.1053/j.seminhematol.2022.12.002
Romero-Gómez MP, Bloise-Sánchez I, Gómez-Arroyo B, González-Donapetry P, Cendejas-Bueno E, García-Rodríguez J.	2023	Rapid antigen test for adenovirus in children: Age and onset of symptoms are important	v	Enferm Infecc Microbiol Clin (Engl Ed)	10.1016/j.eimce.2022.09.015
Keita AM, Doh S, Sow SO, Powell H, Omore R, Jahangir Hossain M, Ogwel B, Ochieng JB, Jones JCM, Zaman SMA, Awuor AO, Juma J, Nasrin D, Liu J, Traoré A, Onwuchekwa U, Badji H, Sarwar G, Antonio M, Houpt ER, Tennant SM, Kasumba IN, Jamka LP, Roose A, Platts-Mills JA, Verani JR, Tate JE, Parashar UD, Neuzil KM, Kotloff KL.	2023	Prevalence, Clinical Severity, and Seasonality of Adenovirus 40/41, Astrovirus, Sapovirus, and Rotavirus Among Young Children With Moderate-to-Severe Diarrhea: Results From the Vaccine Impact on Diarrhea in Africa (VIDA) Study	nc	Clin Infect Dis	10.1093/cid/ciad060
Zhang J, Yang T, Zou M, Wang L, Sai L.	2023	The epidemiological features of respiratory tract infection using the multiplex panels detection during COVID-19 pandemic in Shandong province, China	n	Sci Rep	10.1038/s41598-023-33627-9
Abbasi S, Shafiei-Jandaghi NZ, Shadab A, Hassani SA, Rahimi Foroushani A, Hosseinkhan N, Aghamir F, Mokhtari-Azad T, Yavarian J.	2023	Phylogenetic characterization of rhinovirus and adenovirus in hospitalized children aged ≤ 18 years with severe acute respiratory infection in Iran		Iran J Microbiol	10.18502/ijm.v15i1.11932
Lambisia AW, Makori TO, Mutunga M, Cheruiyot R, Murunga N, Quick J, Githinji G, Nokes DJ, Houldcroft CJ, Agoti CN.	2023	Genomic epidemiology of human adenovirus F40 and F41 in coastal Kenya: A retrospective hospital-based surveillance study (2013-2022)	nc	Virus Evol	10.1093/ve/vead023
Li Y, Zhai Y, Lin Y, Lu C, He Z, Wu S, Yang C, Zhou R, Liu W, Chen D.	2023	Epidemiology of respiratory syncytial virus in hospitalized children with community-acquired pneumonia in Guangzhou: a 10-year study	n	J Thorac Dis	10.21037/jtd-22-331
Bagali S, Kakhandaki L, Karigoudar R, Wavare S, Shahapur PR, Patil MM.	2022	Comparative Analysis of Enzyme-Linked Immunosorbent Assay and Immunochromatography for Rotavirus and Adenovirus Detection in Children below Five Years with Acute Gastroenteritis	n	J Lab Physicians	10.1055/s-0042-1757234
Gállego Pérez-Larraya J, García-Moure M, Alonso MM.	2023	Oncolytic virotherapy for the treatment of pediatric brainstem gliomas	t	Rev Neurol (Paris)	10.1016/j.neurol.2023.03.016
Jenkin D, Wright D, Folegatti PM, Platt A, Poulton I, Lawrie A, Tran N, Boyd A, Turner C, Gitonga JN, Karanja HK, Mugo D, Ewer KJ, Bowden TA, Gilbert SC, Charleston B, Kaleebu P, Hill AVS, Warimwe GM.	2023	Safety and immunogenicity of a ChAdOx1 vaccine against Rift Valley fever in UK adults: an open-label, non-randomised, first-in-human phase 1 clinical trial	t	Lancet Infect Dis	10.1016/s1473-3099(23)00068-3
Ming Y, Cheng S, Chen Z, Su W, Lu S, Wang N, Xu H, Zhang L, Yu J, Tang J.	2023	Infectious mononucleosis in children and differences in biomarker levels and other features between disease caused by Epstein-Barr virus and other pathogens: a single-center retrospective study in China	n	PeerJ	10.7717/peerj.15071
Zhang X, Knoth C, Pham A, Lima A, Dominguez R, Ibarra-Flores I, Lopez JC, Uy D, Silbert S, Patel A, Aye M, Tang YW, Dien Bard J.	2023	The Clinical Performance of the BioCode Respiratory Pathogen Panel for the Detection of Viruses and Bacteria from Nasopharyngeal Swabs	v	Microbiol Spectr	10.1128/spectrum.04044-22
Dold C, Zhu H, Silva-Reyes L, Blackwell L, Linder A, Bewley K, Godwin K, Fotheringham S, Charlton S, Kim YC, Pollard AJ, Rollier CS.	2023	Immunisation with purified Coxiella burnetii phase I lipopolysaccharide confers partial protection in mice independently of co-administered adenovirus vectored vaccines	t	Vaccine	10.1016/j.vaccine.2023.04.012
Siddik AB, Tanvir NA, Bhuyan GS, Alam MS, Islam Z, Bulbul MRH, Moniruzzaman M, Halder CE, Rahman T, Endtz H, Ahmed S, Qadri F, Picot VS.	2023	Bacterial and viral etiology of acute respiratory infection among the Forcibly Displaced Myanmar Nationals (FDMNs) in fragile settings in Cox's Bazar- a prospective case-control study	n	PLoS Negl Trop Dis	10.1371/journal.pntd.0011189
Elbeltagi R, Al-Beltagi M, Saeed NK, Bediwy AS, Toema O.	2023	May 2022 acute hepatitis outbreak, is there a role for COVID-19 and other viruses?	n	World J Hepatol	10.4254/wjh.v15.i3.364
Dong JX, Li T, Chao S, Gao Y, Zhou LX, Zhao XY.	2023	[Fecal rotavirus and adenovirus antigen detection and clinical analysis of children with acute gastroenteritis in a hospital of Beijing City from 2019 to 2022]	l	Zhonghua Yu Fang Yi Xue Za Zhi	10.3760/cma.j.cn112150-20220511-00471
Jain S, Haydel MJ.	2024	Child Intussusception	n	StatPearls
Shaw RH, Greenland M, Stuart ASV, Aley PK, Andrews NJ, Cameron JC, Charlton S, Clutterbuck EA, Collins AM, Darton T, Dinesh T, Duncan CJA, Faust SN, Ferreira DM, Finn A, Goodman AL, Green CA, Hallis B, Heath PT, Hill H, Lambe T, Libri V, Lillie PJ, Morey E, Mujadidi YF, Payne R, Plested EL, Provstgaard-Morys S, Ramasamy MN, Ramsay M, Read RC, Robinson H, Screaton GR, Singh N, Turner DPJ, Turner P…	2023	Persistence of immune response in heterologous COVID vaccination schedules in the Com-COV2 study - A single-blind, randomised trial incorporating mRNA, viral-vector and protein-adjuvant vaccines	t	J Infect	10.1016/j.jinf.2023.03.027
Charman M, Grams N, Kumar N, Halko E, Dybas JM, Abbott A, Lum KK, Blumenthal D, Tsopurashvili E, Weitzman MD.	2023	A viral biomolecular condensate coordinates assembly of progeny particles	b	Nature	10.1038/s41586-023-05887-y
Yang Z, Wei J, He Y, Ren L, Chen S, Deng Y, Zang N, Liu E.	2023	Identification of functional pathways and potential genes associated with interferon signaling during human adenovirus type 7 infection by weighted gene coexpression network analysis	b	Arch Virol	10.1007/s00705-023-05707-8
Fang B, Lai J, Liu Y, Yu TT, Yu X, Li X, Dong L, Zhang X, Yang W, Yan Q, Sun L, Liu LL.	2023	Genetic characterization of human adenoviruses in patients using metagenomic next-generation sequencing in Hubei, China, from 2018 to 2019	np	Front Microbiol	10.3389/fmicb.2023.1153728
Liu YN, Zhang YF, Xu Q, Qiu Y, Lu QB, Wang T, Zhang XA, Lin SH, Lv CL, Jiang BG, Li H, Li ZJ, Gao GF, Yang WZ, Hay SI, Wang LP, Fang LQ, Liu W; Chinese Center for Disease Control and Prevention Etiology Surveillance Study Team of Acute Respiratory Infections.	2023	Infection and co-infection patterns of community-acquired pneumonia in patients of different ages in China from 2009 to 2020: a national surveillance study	n	Lancet Microbe	10.1016/s2666-5247(23)00031-9
Dinkar A, Singh J, Bhavya J, Singh S, Kumar N, Kumar K.	2023	Adenovirus Meningoencephalitis and Neurocysticercosis Co-infection: First Case from India	cr	Infect Disord Drug Targets	10.2174/1871526523666230329123428
Ho A, Orton R, Tayler R, Asamaphan P, Herder V, Davis C, Tong L, Smollett K, Manali M, Allan J, Rawlik K, McDonald SE, Vink E, Pollock L, Gannon L, Evans C, McMenamin J, Roy K, Marsh K, Divala T, Holden MTG, Lockhart M, Yirrell D, Currie S, O'Leary M, Henderson D, Shepherd SJ, Jackson C, Gunson R, MacLean A, McInnes N, Bradley-Stewart A, Battle R, Hollenbach JA, Henderson P, Odam M, Chikowore P, …	2023	Adeno-associated virus 2 infection in children with non-A-E hepatitis	nc	Nature	10.1038/s41586-023-05948-2
Morfopoulou S, Buddle S, Torres Montaguth OE, Atkinson L, Guerra-Assunção JA, Moradi Marjaneh M, Zennezini Chiozzi R, Storey N, Campos L, Hutchinson JC, Counsell JR, Pollara G, Roy S, Venturini C, Antinao Diaz JF, Siam A, Tappouni LJ, Asgarian Z, Ng J, Hanlon KS, Lennon A, McArdle A, Czap A, Rosenheim J, Andrade C, Anderson G, Lee JCD, Williams R, Williams CA, Tutill H, Bayzid N, Martin Bernal LM…	2023	Genomic investigations of unexplained acute hepatitis in children	nc	Nature	10.1038/s41586-023-06003-w
Servellita V, Sotomayor Gonzalez A, Lamson DM, Foresythe A, Huh HJ, Bazinet AL, Bergman NH, Bull RL, Garcia KY, Goodrich JS, Lovett SP, Parker K, Radune D, Hatada A, Pan CY, Rizzo K, Bertumen JB, Morales C, Oluniyi PE, Nguyen J, Tan J, Stryke D, Jaber R, Leslie MT, Lyons Z, Hedman HD, Parashar U, Sullivan M, Wroblewski K, Oberste MS, Tate JE, Baker JM, Sugerman D, Potts C, Lu X, Chhabra P; Pediat…	2023	Adeno-associated virus type 2 in US children with acute severe hepatitis	nc	Nature	10.1038/s41586-023-05949-1
Khasawneh AI, Himsawi NM, Abu-Raideh JA, Sammour A, Abu Safieh H, Obeidat A, Azab M, Tarifi AA, Al Khawaldeh A, Al-Momani H, Al Shboul S, Saleh T.	2023	Prevalence of SARS-COV-2 and other respiratory pathogens among a Jordanian subpopulation during Delta-to-Omicron transition: Winter 2021/2022	n	PLoS One	10.1371/journal.pone.0283804
Happel AU, Balle C, Havyarimana E, Brown B, Maust BS, Feng C, Yi BH, Gill K, Bekker LG, Passmore JS, Jaspan HB, Varsani A.	2023	Cervicovaginal Human Papillomavirus Genomes, Microbiota Composition and Cytokine Concentrations in South African Adolescents	n	Viruses	10.3390/v15030758
Wang D, Porter CE, Lim B, Rosewell Shaw A, Robertson CS, Woods ML, Xu Y, Biegert GGW, Morita D, Wang T, Grilley BJ, Heslop H, Brenner MK, Suzuki M.	2023	Ultralow-dose binary oncolytic/helper-dependent adenovirus promotes antitumor activity in preclinical and clinical studies	t	Sci Adv	10.1126/sciadv.ade6790
Keum HR, Lee SJ, Kim JM, Kim SW, Baek HS, Byun JC, Kim YK, Kim S, Lee JM.	2023	Seasonal Trend of Viral Prevalence and Incidence of Febrile Convulsion: A Korea Public Health Data Analysis	n	Children (Basel)	10.3390/children10030529
Jarju S, Senghore E, Brotherton H, Affleck L, Saidykhan A, Jallow S, Krubally E, Sinjanka E, Ndene MN, Bajo F, Sanyang MM, Saidy B, Bah A, Mohammed NI, Forrest K, Clarke E, Dalessandro U, Sesay AK, Usuf E, Cerami C, Roca A, Kampmann B, de Silva TI.	2023	Circulation of respiratory viruses during the COVID-19 pandemic in The Gambia	n	Gates Open Res	10.12688/gatesopenres.14155.3
Shi T, Zhao X, Zhang X, Meng L, Li D, Liu X, Zheng H, Yu D, Wang T, Li R, Li J, Shen X, Ren X.	2023	Immediate and long-term changes in the epidemiology, infection spectrum, and clinical characteristics of viral and bacterial respiratory infections in Western China after the COVID-19 outbreak: a modeling study	n	Arch Virol	10.1007/s00705-023-05752-3
Venigalla T, Kalathil S, Bansal M, Morginstin M, Jorge V, Perosio P.	2023	An Unusual Case of Hemophagocytic Lymphohistiocytosis Associated with Mycobacterium chimaera or Large-Cell Neuroendocrine Carcinoma	cr	Curr Oncol	10.3390/curroncol30030268
Fan Y, Li D, Wang P, Ren L, Chen X.	2023	Case-control study of relationship of infection by respiratory viruses with acute otitis media in Chinese children	n	Heliyon	10.1016/j.heliyon.2023.e14422
Haruta K, Takeuchi S, Yamaguchi M, Horiba K, Suzuki T, Torii Y, Narita A, Muramatsu H, Takahashi Y, Ito Y, Kawada JI.	2023	Droplet Digital PCR Development for Adenovirus Load Monitoring in Children after Hematopoietic Stem Cell Transplantation	v	J Mol Diagn	10.1016/j.jmoldx.2023.03.004
Weil PP, Reincke S, Hirsch CA, Giachero F, Aydin M, Scholz J, Jönsson F, Hagedorn C, Nguyen DN, Thymann T, Pembaur A, Orth V, Wünsche V, Jiang PP, Wirth S, Jenke ACW, Sangild PT, Kreppel F, Postberg J.	2023	Uncovering the gastrointestinal passage, intestinal epithelial cellular uptake, and AGO2 loading of milk miRNAs in neonates using xenomiRs as tracers	t	Am J Clin Nutr	10.1016/j.ajcnut.2023.03.016
Kelly ME, Gharpure R, Shivji S, Matonya M, Moshi S, Mwafulango A, Mwalongo V, Mghamba J, Simba A, Balajee SA, Gatei W, Mponela M, Saguti G, Whistler T, Moremi N, Mmbaga V.	2023	Etiologies of influenza-like illness and severe acute respiratory infections in Tanzania, 2017-2019	n	PLOS Glob Public Health	10.1371/journal.pgph.0000906
Martin NA, Gonzalez G, Reynolds LJ, Bennett C, Campbell C, Nolan TM, Byrne A, Fennema S, Holohan N, Kuntamukkula SR, Sarwar N, Sala-Comorera L, Dean J, Urtasun-Elizari JM, Hare D, Liddy E, Joyce E, O'Sullivan JJ, Cuddihy JM, McIntyre AM, Robinson EP, Dahly D, Fletcher NF, Cotter S, Fitzpatrick E, Carr MJ, De Gascun CF, Meijer WG.	2023	Adeno-Associated Virus 2 and Human Adenovirus F41 in Wastewater during Outbreak of Severe Acute Hepatitis in Children, Ireland	c	Emerg Infect Dis	10.3201/eid2904.221878
Mai W, Ren Y, Tian X, Al-Mahdi AY, Peng R, An J, Lin Q, Hu X, Wang G, Sun C, Lu Z, Du J, Xiao M, Yin F.	2023	Comparison of common human respiratory pathogens among hospitalized children aged ≤ 6 years in Hainan Island, China, during spring and early summer in 2019-2021	n	J Med Virol	10.1002/jmv.28692
Wang H, Li X, Zheng Y, Verhagen LM, Gu J, Li L, Xu Z, Wang W, de Jonge MI.	2023	Concordance in pathogen identification at the upper and lower respiratory tract of children with severe pneumonia	n	BMC Infect Dis	10.1186/s12879-023-08127-w
Zhang J, Xu C, Yan S, Zhang X, Zhao D, Liu F.	2023	A nomogram for predicting severe adenovirus pneumonia in children	n	Front Pediatr	10.3389/fped.2023.1122589
Wintering A, Tischer-Zimmermann S, Schultze-Florey R, Beier R, Sauer M, Blasczyk R, Heim A, Eiz-Vesper B, Maecker-Kolhoff B.	2023	Adenoviral Penton and Hexon Proteins Are Equivalent Immunogenic Targets of Virus-Specific T Cells after Hematopoietic Stem Cell Transplantation in Children	b	Transplant Cell Ther	10.1016/j.jtct.2023.03.013
Gao SY, Liu YP, Wen R, Huang XM, Li P, Yang YH, Yang N, Zhang TN.	2023	Kcnma1 is involved in mitochondrial homeostasis in diabetes-related skeletal muscle atrophy	b	FASEB J	10.1096/fj.202201397rr
Ben-Shimol S, Ramilo O, Leber AL, van der Beek BA, Everhart K, Mertz S, Mejias A, Dagan R.	2023	A Hypothesis-Generating Prospective Longitudinal Study to Assess the Relative Contribution of Common Respiratory Viruses to Severe Lower Respiratory Infections in Young Children	n	Pediatr Infect Dis J	10.1097/inf.0000000000003865
Mero S, Lääveri T, Ursing J, Rombo L, Kofoed PE, Kantele A.	2023	Seasonal variation of diarrhoeal pathogens among Guinea-Bissauan children under five years of age	nc	PLoS Negl Trop Dis	10.1371/journal.pntd.0011179
Kuribayashi M, Otake S, Kamiyoshi N, Naito S, Yamamoto Y, Shirai K, Fujisawa K, Kasai M, Kugo M.	2023	Clinical influence of multiplex polymerase chain reaction routine uses in urgent pediatric admissions	n	Pediatr Int	10.1111/ped.15525
Schober SJ, Schoening C, Eck J, Middendorf C, Lutsch J, Knoch P, von Ofen AJ, Gassmann H, Thiede M, Hauer J, Kolk A, Mantwill K, Gschwend JE, Burdach SEG, Nawroth R, Thiel U, Holm PS.	2023	The Oncolytic Adenovirus XVir-N-31 Joins Forces with CDK4/6 Inhibition Augmenting Innate and Adaptive Antitumor Immunity in Ewing Sarcoma	t	Clin Cancer Res	10.1158/1078-0432.ccr-22-1961
Zhong X, Li Z, Xu Q, Peng H, Su Y, Le K, Shu Z, Liao Y, Ma Z, Pan X, Xu S, Zhou S.	2023	Short-chain acyl-CoA dehydrogenase is a potential target for the treatment of vascular remodelling	b	J Hypertens	10.1097/hjh.0000000000003399
Amarin JZ, Potter M, Thota J, Rankin DA, Probst V, Haddadin Z, Stewart LS, Yanis A, Talj R, Rahman H, Markus TM, Chappell J, Lindegren ML, Schaffner W, Spieker AJ, Halasa NB.	2023	Clinical characteristics and outcomes of children with single or co-detected rhinovirus-associated acute respiratory infection in Middle Tennessee	n	BMC Infect Dis	10.1186/s12879-023-08084-4
Kim KR, Won J, Kim H, Kim BI, Kim MJ, Kim JY, Gwack J, Kim YJ.	2023	The Changes in Respiratory and Enteric Adenovirus Epidemiology in Korea From 2017 to June 2022	n	J Korean Med Sci	10.3346/jkms.2023.38.e71
Shah MM, Patel K, Milucky J, Taylor CA, Reingold A, Armistead I, Meek J, Anderson EJ, Weigel A, Reeg L, Como-Sabetti K, Ropp SL, Muse A, Bushey S, Shiltz E, Sutton M, Talbot HK, Chatelain R, Havers FP; CDC COVID‐NET Surveillance Team.	2023	Bacterial and viral infections among adults hospitalized with COVID-19, COVID-NET, 14 states, March 2020-April 2022	c	Influenza Other Respir Viruses	10.1111/irv.13107
Ryan FJ, Norton TS, McCafferty C, Blake SJ, Stevens NE, James J, Eden GL, Tee YC, Benson SC, Masavuli MG, Yeow AEL, Abayasingam A, Agapiou D, Stevens H, Zecha J, Messina NL, Curtis N, Ignjatovic V, Monagle P, Tran H, McFadyen JD, Bull RA, Grubor-Bauk B, Lynn MA, Botten R, Barry SE, Lynn DJ.	2023	A systems immunology study comparing innate and adaptive immune responses in adults to COVID-19 mRNA and adenovirus vectored vaccines	t	Cell Rep Med	10.1016/j.xcrm.2023.100971
Zhang RN, Bao X, Liu Y, Wang Y, Li XY, Tan G, Mbadhi MN, Xu W, Yang Q, Yao LY, Chen L, Zhao XY, Hu CQ, Zhang JX, Zheng HT, Wu Y, Li S, Chen SJ, Chen SY, Lv J, Shi LL, Tang JM.	2023	The spatiotemporal matching pattern of Ezrin/Periaxin involved in myoblast differentiation and fusion and Charcot-Marie-Tooth disease-associated muscle atrophy	b	J Transl Med	10.1186/s12967-023-04016-7
Bhat A, Rao SS, Bhat S, Vidyalakshmi K, Dhanashree B.	2023	Molecular diagnosis of bacterial and viral diarrhoea using multiplex-PCR assays: An observational prospective study among paediatric patients from India	n	Indian J Med Microbiol	10.1016/j.ijmmb.2023.01.002
Svendsen AT, Nielsen HL, Bytzer P, Coia JE, Engberg J, Holt HM, Lemming L, Lomborg S, Marmolin ES, Olesen BS, Andersen LP, Ethelberg S, Engsbro AL.	2023	The incidence of laboratory-confirmed cases of enteric pathogens in Denmark 2018: a national observational study	n	Infect Dis (Lond)	10.1080/23744235.2023.2183253
Herzog RW, Suzuki M.	2023	Adenoviral gene therapy for bladder cancer	t	Cell	10.1016/j.cell.2023.02.009
Feng Q, Feng Z, Yang B, Han S, Wen S, Lu G, Jin R, Xu B, Zhang H, Xu L, Xie Z.	2023	Metatranscriptome Reveals Specific Immune and Microbial Signatures of Respiratory Syncytial Virus Infection in Children	b	Microbiol Spectr	10.1128/spectrum.04107-22
Dagan R, van der Beek BA, Ben-Shimol S, Greenberg D, Shemer-Avni Y, Weinberger DM, Danino D.	2023	The COVID-19 pandemic as an opportunity for unravelling the causative association between respiratory viruses and pneumococcus-associated disease in young children: a prospective study	n	EBioMedicine	10.1016/j.ebiom.2023.104493
Min S, Gandal MJ, Kopp RF, Liu C, Chen C.	2023	No Increased Detection of Nucleic Acids of CNS-related Viruses in the Brains of Patients with Schizophrenia, Bipolar Disorder, and Autism Spectrum Disorder	n	Schizophr Bull	10.1093/schbul/sbad003
DeJonge PM, Monto AS, Malosh RE, Petrie JG, Callear A, Segaloff HE, Truscon R, Johnson E, Cheng B, Cranis M, Tiseo K, Foote S, Musci A, Martin ET.	2023	Comparing the Etiology of Viral Acute Respiratory Illnesses Between Children Who Do and Do Not Attend Childcare	n	Pediatr Infect Dis J	10.1097/inf.0000000000003884
Sawires R, Osowicki J, Clothier H, Fahey M, Buttery J.	2023	Pediatric Hepatitis and Respiratory Viruses: A Spatiotemporal Ecologic Analysis	n	Pediatr Infect Dis J	10.1097/inf.0000000000003828
Saint-Pierre Contreras G, Conei Valencia D, Lizama L, Vargas Zuñiga D, Avendaño Carvajal LF, Ampuero Llanos S.	2023	An Old Acquaintance: Could Adenoviruses Be Our Next Pandemic Threat?	n	Viruses	10.3390/v15020330
Alzaidi AA, Alzaidi AA, AlOtaibi MT, Alsheikh RM.	2023	Case Report of Serum Sickness-like Reaction following the First Dose of the Chimpanzee Adenovirus-Vectored AstraZeneca COVID-19 Vaccine, ChAdOx1	cr	Vaccines (Basel)	10.3390/vaccines11020467
Ahmad S, Malik A, Ullah I, Badar N, Khan IN, Atlas A, Muhammad A, Khan MU.	2023	Prevalence Of Human Adenovirus In Paediatric Patients Presenting With Acute Respiratory Symptoms At Different Hospitals Of Pakistan	n	J Ayub Med Coll Abbottabad	PMID: 36849374
Ndjangangoye NK, Lekana-Douki SE, Oyegue-Liabagui SL, Kouna LC, Ndong Ndong KA, Onanga R, Lekana-Douki JB.	2023	Molecular Prevalence of Diarrheal Pathogens in Children with Acute Diarrhea in Southeastern Gabon	n	Am J Trop Med Hyg	10.4269/ajtmh.22-0378
Al-Akioui Sanz K, Echecopar Parente C, Ferreras C, Menéndez Ribes M, Navarro A, Mestre C, Clares L, Vicario JL, Balas A, De Paz R, López Granados E, Sánchez Zapardiel E, Jiménez C, López-Oliva M, Ramos E, Hernández-Oliveros F, Pérez-Martínez A.	2023	Familial CD45RA(-) T cells to treat severe refractory infections in immunocompromised patients	cr	Front Med (Lausanne)	10.3389/fmed.2023.1083215
Potgieter N, Heine L, Ngandu JPK, Ledwaba SE, Zitha T, Mudau LS, Becker P, Traore AN, Barnard TG.	2023	High Burden of Co-Infection with Multiple Enteric Pathogens in Children Suffering with Diarrhoea from Rural and Peri-Urban Communities in South Africa	nc	Pathogens	10.3390/pathogens12020315
Săndulescu O, Streinu-Cercel A, Miron VD, Covăcescu SM, Streinu-Cercel A, Craiu M.	2023	Liver Transaminases in Pediatric Adenovirus Infection-A Five-Year Study in Two Major Reference Centers from Romania	n	Microorganisms	10.3390/microorganisms11020302
Machura E, Krakowczyk H, Bąk-Drabik K, Szczepańska M.	2023	SARS-CoV-2 Infection as a Possible Trigger for IgA-Associated Vasculitis: A Case Report	cr	Children (Basel)	10.3390/children10020344
Imran M, Alshammari MK, Arora MK, Dubey AK, Das SS, Kamal M, Alqahtani ASA, Sahloly MAY, Alshammari AH, Alhomam HM, Mahzari AM, Abida, Rabaan AA, Dzinamarira T.	2023	Oral Brincidofovir Therapy for Monkeypox Outbreak: A Focused Review on the Therapeutic Potential, Clinical Studies, Patent Literature, and Prospects	n	Biomedicines	10.3390/biomedicines11020278
Jagadisan B, Verma A, Deheragoda M, Deep A, Grammatikopoulos T, Sudhanva M, Bansal S, Hadzic N, Vimalesvaran S, Heaton N, Dhawan A.	2023	Outbreak of indeterminate acute liver failure in children with adenoviraemia - Not a new disease	n	J Hepatol	10.1016/j.jhep.2023.02.013
Hirsiger JR, Tzankov A, Alborelli I, Recher M, Daikeler T, Parmentier S, Berger CT.	2023	Case Report: mRNA vaccination-mediated STAT3 overactivation with agranulocytosis and clonal T-LGL expansion	cr	Front Immunol	10.3389/fimmu.2023.1087502
Li Y, Xiu Z, Li S, Zhu Y, Li Y, Zhao R, Li Y, Yang X, Ge C, Li N, Jin N, Shang C, Li X, Han J.	2023	Human adenovirus type 7 virus-like particle vaccine induces Dendritic cell maturation through the TLR4/NF-κB pathway and is highly immunogenic	t	Antiviral Res	10.1016/j.antiviral.2023.105559
Liu MC, Xu Q, Li TT, Wang T, Jiang BG, Lv CL, Zhang XA, Liu W, Fang LQ.	2023	Prevalence of human infection with respiratory adenovirus in China: A systematic review and meta-analysis	n	PLoS Negl Trop Dis	10.1371/journal.pntd.0011151
Peng L, Liu S, Xie T, Li Y, Yang Z, Chen Y, Deng L, Huang H, Ding X, Chen M, Lin L, Wei S, Zhong L.	2023	Construction and analysis of a nomogram prediction model for post-infectious bronchiolitis obliterans in children with adenovirus pneumonia after invasive mechanical ventilation	n	BMC Pediatr	10.1186/s12887-023-03883-9
Hu C, Zeng Y, Zhong Z, Yang L, Li H, Zhang HM, Xia H, Jiang MY.	2023	Clinical characteristics and severity prediction score of Adenovirus pneumonia in immunocompetent adult	c	PLoS One	10.1371/journal.pone.0281590
Heinz AT, Calkoen FGJ, Derbich A, Miltner L, Seitz C, Doering M, Braun C, Atar D, Schumm M, Heubach F, Arendt AM, Schulz A, Schuster FR, Meisel R, Strahm B, Finke J, Heineking B, Stetter S, Silling G, Stachel D, Gruhn B, Debatin KM, Foell J, Schulte JH, Woessmann W, Mauz-Körholz C, Tischer J, Feuchtinger T, Handgretinger R, Lang P.	2023	Automated production of specific T cells for treatment of refractory viral infections after allogeneic stem cell transplantation	n	Haematologica	10.3324/haematol.2022.281996
Vatzia E, Feest K, McNee A, Manjegowda T, Carr BV, Paudyal B, Chrun T, Maze EA, Mccarron A, Morris S, Everett HE, MacLoughlin R, Salguero FJ, Lambe T, Gilbert SC, Tchilian E.	2023	Immunization with matrix-, nucleoprotein and neuraminidase protects against H3N2 influenza challenge in pH1N1 pre-exposed pigs	t	NPJ Vaccines	10.1038/s41541-023-00620-2
Mungmunpuntipantip R, Wiwanitkit V.	2023	Molecular Epidemiology Investigation for Adenovirus in Stool Sample Adjusted Incidence	a	Clin Lab	10.7754/clin.lab.2022.220523
Ulaszewska M, Merelie S, Sebastian S, Lambe T.	2023	Preclinical immunogenicity of an adenovirus-vectored vaccine for herpes zoster	t	Hum Vaccin Immunother	10.1080/21645515.2023.2175558
Hijano DR, Ferrolino JA, Hidinger J, Brazelton JN, Gu Z, Suganda S, Glasgow HL, Allison KJ, Peterson M, Dallas RH, Maron G, Hayden RT.	2023	Clinical Correlation of Adenoviral Load in the Respiratory Tract Measured by Digital PCR in Immunocompromised Children	nc	Open Forum Infect Dis	10.1093/ofid/ofad030
Jayabal P, Zhou F, Ma X, Bondra KM, Blackman B, Weintraub ST, Chen Y, Chévez-Barrios P, Houghton PJ, Gallie B, Shiio Y.	2023	Nitric oxide suppression by secreted frizzled-related protein 2 drives retinoblastoma	b	Cell Rep	10.1016/j.celrep.2023.112103
Nakasato Y, Terashita S, Kusabiraki S, Horie S, Wada T, Nakabayashi M, Nakamura M, Yorifuji T.	2023	Glucokinase maturity-onset diabetes of the young as a mimicker of stress hyperglycemia: a case report	cr	Clin Pediatr Endocrinol	10.1297/cpe.2022-0024
Namakin K, Naserghandi A, Allameh SF.	2023	Severe acute hepatitis of unknown etiology in children in 2022: A Narrative Review	n	New Microbes New Infect	10.1016/j.nmni.2023.101087
Maes M, Khokhar F, Wilkinson SAJ, Smith AD, Kovalenko G, Dougan G, Quick J, Loman NJ, Baker S, Curran MD, Skittrall JP, Houldcroft CJ.	2023	Multiplex MinION sequencing suggests enteric adenovirus F41 genetic diversity comparable to pre-COVID-19 era	nc	Microb Genom	10.1099/mgen.0.000920
Madhuravasal Krishnan J, Jayaraman D, Kancharla A, Thangam A, Venkatramanan P, Scott JX.	2023	Role of Polymerase Chain Reaction-Based Diagnosis of Respiratory Viruses in Febrile Neutropenic Patients	n	Cureus	10.7759/cureus.33314
Xia WJ, Liu KL, Wang XM, Yang Y, Meng T, Qiao JA, Zhang N, Sun YJ, Kang YM, Yu XJ.	2023	Hypothalamic Paraventricular Nucleus Hydrogen Sulfide Exerts Antihypertensive Effects in Spontaneously Hypertensive Rats via the Nrf2 Pathway	b	Am J Hypertens	10.1093/ajh/hpad012
Galletta TJ, Lane A, Lutzko C, Leemhuis T, Cancelas JA, Khoury R, Wang YM, Hanley PJ, Keller MD, Bollard CM, Davies SM, Grimley MS, Rubinstein JD.	2023	Third-Party and Patient-Specific Donor-Derived Virus-Specific T Cells Demonstrate Similar Efficacy and Safety for Management of Viral Infections after Hematopoietic Stem Cell Transplantation in Children and Young Adults	n	Transplant Cell Ther	10.1016/j.jtct.2023.01.027
Hu R, Luo X, Tang G, Ding Y.	2023	Monocyte count is associated with the severity of human adenovirus pneumonia in hospitalized children aged less than 6 years	n	BMC Infect Dis	10.1186/s12879-023-08036-y
Gutierrez-Tobar IF, Beltran-Arroyave C, Díaz A, Londoño JP, Jimenez KL, Zamora CG, Camacho-Moreno G, Alvarez-Olmos MI, Beltran-Higuera SJ, Alvarez-Moreno CA.	2023	Adenovirus Respiratory Infections Post Pandemic in Colombia: An Old Enemy With Increased Severity in Pediatric Population?	n	Pediatr Infect Dis J	10.1097/inf.0000000000003827
Shi T, Chen C, Fan H, Yu M, Li M, Yang D, Huang L, Nie Z, Lu G.	2023	Impact of extracorporeal membrane oxygenation in immunocompetent children with severe adenovirus pneumonia	n	BMC Pulm Med	10.1186/s12890-022-02284-5
Ilic I, Ilic M.	2023	Multi-country outbreak of severe acute hepatitis of unknown origin in children, 2022	n	Acta Paediatr	10.1111/apa.16685
Tang X, Dai G, Wang T, Sun H, Jiang W, Chen Z, Yan Y.	2023	Comparison of the clinical features of human bocavirus and metapneumovirus lower respiratory tract infections in hospitalized children in Suzhou, China	n	Front Pediatr	10.3389/fped.2022.1074484
Craveiro Costa R, Schrempp Esteves C, Flores P, Varandas L.	2023	Acute Hepatitis of Unknown Origin in Children: Two Cases in a Portuguese Hospital	cr	Acta Med Port	10.20344/amp.18690
Lewis NM, Murray N, Adams K, Surie D, Gaglani M, Ginde AA, McNeal T, Ghamande S, Douin DJ, Talbot HK, Casey JD, Mohr NM, Zepeski A, Shapiro NI, Gibbs KW, Files DC, Hager DN, Ali H, Prekker ME, Frosch AE, Exline MC, Gong MN, Mohamed A, Johnson NJ, Srinivasan V, Steingrub JS, Peltan ID, Brown SM, Martin ET, Monto AS, Lauring AS, Khan A, Hough CL, Busse LW, Bender W, Duggal A, Wilson JG, Gordon AJ, …	2022	Absolute and Relative Vaccine Effectiveness of Primary and Booster Series of COVID-19 Vaccines (mRNA and Adenovirus Vector) Against COVID-19 Hospitalizations in the United States, December 2021-April 2022	t	Open Forum Infect Dis	10.1093/ofid/ofac698
Banc-Husu AM, Moulton EA, Shiau H, Gutierrez Sanchez LH, Desai MS, Cerminara D, Munoz FM, Buffaloe LM, Valencia-Deray KG, Galvan NTN, Bhatnagar J, Estetter L, Rassaei N, Reagan-Steiner S, Wicker J, Dunn JJ, Allen CE, Patel KR, Harpavat S, Goss JA, Leung DH.	2023	Acute liver failure and unique challenges of pediatric liver transplantation amidst a worldwide cluster of adenovirus-associated hepatitis	cr	Am J Transplant	10.1016/j.ajt.2022.10.002
Boster JM, Dominguez SR, Messacar K, Adams M, Weinberg A, Black JO, Feldman AG.	2023	Acute Liver Failure in a Child With Adenovirus Detected by PCR in the Explanted Liver	cr	Pediatrics	10.1542/peds.2022-059237
Tiew WT, Chen YC, Hsiao HL, Chen CL, Chen CJ, Chiu CH.	2023	Impact of multiplex polymerase chain reaction syndromic panel on antibiotic use among hospitalized children with respiratory tract illness during COVID-19 pandemic	n	J Microbiol Immunol Infect	10.1016/j.jmii.2023.01.009
Sallard E, Zhang W, Aydin M, Schröer K, Ehrhardt A.	2023	The Adenovirus Vector Platform: Novel Insights into Rational Vector Design and Lessons Learned from the COVID-19 Vaccine	t	Viruses	10.3390/v15010204
Zhao MC, Guo WW, Liu T, Li GX, Yan JH, Duan SX, Zhai Y, Li M, Guo YH.	2023	[Epidemiological characteristics of human adenovirus 2, 3 and 7 genetypes in hospitalized children with respiratory infection in a hospital of pediatric in Hebei Province from 2018 to 2020]	nc	Zhonghua Yu Fang Yi Xue Za Zhi	10.3760/cma.j.cn112150-20220128-00098
Wang L, Hu X, Huang Z, Zhang Y, Zhao X, Liu X, Mao H, Hao H, Xue W.	2023	Analysis of the typing of adenovirus and its clinical characteristics in children with acute respiratory tract infection	np	BMC Pediatr	10.1186/s12887-023-03840-6
Tseng WY, Chao HC, Chen CC, Lai MW, Chang YJ.	2023	Adenovirus infection is a risk factor for recurrent intussusception in pediatric patients	nc	Pediatr Neonatol	10.1016/j.pedneo.2022.03.024
Feng Z, Xu B, Zhong L, Chen J, Deng J, Luo Z, Cao L, Tang Y, Li C, Jin R, Deng L, Shang Y, Wu Y, Zhao H, Feng Q, Chen X, Xu L, Xie Z.	2023	A multicentre study on the incidence of respiratory viruses in children with community-acquired pneumonia requiring hospitalization in the setting of the zero-COVID policy in China	n	Arch Virol	10.1007/s00705-023-05698-6
Zhang J, Zhuo Z, Xu Y, Bai D, Wang C, Cai J, Zeng M.	2023	Pneumonia in Children During the 2019 Outbreak in Xiamen, China		Pediatr Infect Dis J	10.1097/inf.0000000000003749
Hançerli Demirbaş S, Özdemir H, Yılmaz Ş, Arga G, Konca HK, Karahan ZC, Fitoz S, Çiftçi E.	2023	[Evaluation of the Epidemiological, Clinical and Radiological Features of Pneumonia Cases Caused by Mycoplasma pneumoniae in Childhood]	nc	Mikrobiyol Bul	10.5578/mb.20239902
Han JY, Han SB.	2023	Pathogenetic and etiologic considerations of febrile seizures	n	Clin Exp Pediatr	10.3345/cep.2021.01039
Pfeiffer T, Tzannou I, Wu M, Ramos C, Sasa G, Martinez C, Lulla P, Krance RA, Scherer L, Ruderfer D, Naik S, Bocchini C, Fraser IP, Patel B, Ward D, Wang T, Heslop HE, Leen AM, Omer B.	2023	Posoleucel, an Allogeneic, Off-the-Shelf Multivirus-Specific T-Cell Therapy, for the Treatment of Refractory Viral Infections in the Post-HCT Setting	n	Clin Cancer Res	10.1158/1078-0432.ccr-22-2415
Alaib H, Algariri N, Ahmed H, Bebars A, Alamri F, Durmush R, Ayaz M, Hamadelnil W, Alboriaki B, Altamimi B, Alalyani M, Aljasser DS, Aboud M.	2023	Frequency and Seasonal Variations of Viruses Causing Respiratory Tract Infections in Children Pre- and Post-COVID-19 Pandemic in Riyadh (2017-2022)	n	Cureus	10.7759/cureus.33467
Wang F, Zhu R, Qian Y, Sun Y, Chen D, Wang F, Zhou Y, Guo Q, Liu L, Xu Y, Cao L, Qu D, Zhao L.	2023	The changed endemic pattern of human adenovirus from species B to C among pediatric patients under the pressure of non-pharmaceutical interventions against COVID-19 in Beijing, China	nc	Virol J	10.1186/s12985-023-01962-y
Green C, McGinley J, Sande C, Capone S, Makvandi-Nejad S, Vitelli A, Silva-Reyes L, Bibi S, Otasowie C, Sheerin D, Thompson A, Dold C, Klenerman P, Barnes E, Dorrell L, Rollier C, Pollard A, O'Connor D.	2023	Transcriptomic response and immunological responses to chimpanzee adenovirus- and MVA viral-vectored vaccines for RSV in healthy adults	t	Clin Exp Immunol	10.1093/cei/uxad003
Usman N, Suarez M.	2024	Adenoviruses	n	StatPearls
Peng J, Zou WW, Wang XL, Zhang ZG, Huo R, Yang L.	2023	Viral-mediated gene therapy in pediatric neurological disorders	t	World J Pediatr	10.1007/s12519-022-00669-4
Fukuda Y, Akane Y, Honjo S, Kawasaki Y, Tsutsumi H, Tsugawa T.	2023	Characteristics of intussusception among children in Hokkaido, Japan, during the pre- and post-rotavirus vaccine eras (2007-2016)	n	Acta Paediatr	10.1111/apa.16656
Li S, Xiao H, Sun X, Chen Z, Lin Z, Li C, Zeng J, Xu Z, Cheng Y, Huang H.	2023	Connexin32 Promotes the Activation of Foxo3a to Ameliorate Diabetic Nephropathy via Inhibiting the Polyubiquitination and Degradation of Sirt1	b	Antioxid Redox Signal	10.1089/ars.2022.0108
Leiskau C, Tsaka S, Meyer-Ruhnke L, Mutschler FE, Pfister ED, Lainka E, Baumann U.	2023	Acute severe non-A-E-hepatitis of unknown origin in children - A 30-year retrospective observational study from north-west Germany	n	J Hepatol	10.1016/j.jhep.2022.12.012
Bidari A, Asgarian S, Pour Mohammad A, Naderi D, Anaraki SR, Gholizadeh Mesgarha M, Naderkhani M.	2023	Immune thrombocytopenic purpura secondary to COVID-19 vaccination: A systematic review	n	Eur J Haematol	10.1111/ejh.13917
Kinoshita H, Mandava M, Jensen-Wachspress M, Lang H, Joy E, Tanna J, McCann CD, O'Brien S, Burnett S, Shibli A, Hoq F, Bhatia M, Hanley PJ, Dávila Saldaña B, Mahadeo KM, Bollard CM, Keller MD, Abraham A.	2023	Outcomes following posttransplant virus-specific T-cell therapy in patients with sickle cell disease	n	Blood Adv	10.1182/bloodadvances.2022008219
Shrestha SK, Shrestha J, Mason CJ, Sornsakrin S, Dhakhwa JR, Shrestha BR, Sakha B, Rana JC, Srijan A, Serichantalergs O, Sethabutr O, Demons S, Bodhidatta L.	2022	Etiology of Acute Diarrheal Disease and Antimicrobial Susceptibility Pattern in Children Younger Than 5 Years Old in Nepal	nc	Am J Trop Med Hyg	10.4269/ajtmh.21-1219
Mann JP, Lenz D, Stamataki Z, Kelly D.	2023	Common mechanisms in pediatric acute liver failure	n	Trends Mol Med	10.1016/j.molmed.2022.11.006
Lipka E, Chadderdon AM, Harteg CC, Doherty MK, Simon ES, Domagala JM, Reyna DM, Hutchings KM, Gan X, White AD, Hartline CB, Harden EA, Keith KA, Prichard MN, James SH, Cardin RD, Bernstein DI, Spencer JF, Tollefson AE, Wold WSM, Toth K.	2023	NPP-669, a Novel Broad-Spectrum Antiviral Therapeutic with Excellent Cellular Uptake, Antiviral Potency, Oral Bioavailability, Preclinical Efficacy, and a Promising Safety Margin	n	Mol Pharm	10.1021/acs.molpharmaceut.2c00668
Díez-Domingo J, Sáez-Llorens X, Rodriguez-Weber MA, Epalza C, Chatterjee A, Chiu CH, Lin CY, Berry AA, Martinón-Torres F, Baquero-Artigao F, Langley JM, Ramos Amador JT, Domachowske JB, Huang LM, Chiu NC, Esposito S, Moris P, Lien-Anh Nguyen T, Nikic V, Woo W, Zhou Y, Dieussaert I, Leach A, Gonzalez Lopez A, Vanhoutte N.	2023	Safety and Immunogenicity of a ChAd155-Vectored Respiratory Syncytial Virus (RSV) Vaccine in Healthy RSV-Seropositive Children 12-23 Months of Age	t	J Infect Dis	10.1093/infdis/jiac481
Xu XH, Fan HF, Shi TT, Yang DY, Huang L, Zhang DW, Lu G.	2023	Analysis of mortality risk factors in children with severe adenovirus pneumonia: A single-center retrospective study	np	Pediatr Neonatol	10.1016/j.pedneo.2022.06.016
Shi J, Ma C, Hao X, Luo H, Li M.	2023	Reserve of Wnt/β-catenin Signaling Alleviates Mycoplasma pneumoniae P1-C-induced Inflammation in airway epithelial cells and lungs of mice	b	Mol Immunol	10.1016/j.molimm.2022.11.003
Fathi Nieto S, García-Soler E, Butrón Ruiz R, Orts Llácer J, Aguilar González M, Barranco González H.	2023	Eight-and-a-half syndrome as manifestation of acute disseminated adenovirus encephalomyelitis	cr	Arch Soc Esp Oftalmol (Engl Ed)	10.1016/j.oftale.2022.11.003
McCready C, Haider S, Little F, Nicol MP, Workman L, Gray DM, Granell R, Stein DJ, Custovic A, Zar HJ.	2023	Early childhood wheezing phenotypes and determinants in a South African birth cohort: longitudinal analysis of the Drakenstein Child Health Study	n	Lancet Child Adolesc Health	10.1016/s2352-4642(22)00304-2
Galetto-Lacour A, Cordey S, Papis S, Mardegan C, Luterbacher F, Combescure C, Lacroix L, Gervaix A, Kaiser L, Posfay-Barbe KM, L'Huillier AG.	2023	Viremia as a predictor of absence of serious bacterial infection in children with fever without source	n	Eur J Pediatr	10.1007/s00431-022-04690-7
Kelly NEW, De Barra C, Shaamile F, Holland A, Shaw L, Mallon PWG, O'Connell J, Hogan AE, O'Shea D.	2023	Antigen specific T cells in people with obesity at five months following ChAdOx1 COVID-19 vaccination	t	Int J Obes (Lond)	10.1038/s41366-022-01235-8
MacNeil KM, Dodge MJ, Evans AM, Tessier TM, Weinberg JB, Mymryk JS.	2023	Adenoviruses in medicine: innocuous pathogen, predator, or partner	n	Trends Mol Med	10.1016/j.molmed.2022.10.001
Ramadan HK, Sayed IM, Elkhawaga AA, Meghezel EM, Askar AA, Moussa AM, Osman AOBS, Elfadl AA, Khalifa WA, Ashmawy AM, El-Mokhtar MA.	2023	Characteristics and outcomes of acute hepatitis of unknown etiology in Egypt: first report of adult adenovirus-associated hepatitis	c	Infection	10.1007/s15010-022-01945-1
Pan L, Sun L, Asakawa T, Ben X, Lu H.	2023	Updated information regarding acute severe hepatitis of unknown origin in children: Viewpoints of and insights from pediatricians	n	Biosci Trends	10.5582/bst.2022.01438
Reyne MI, Allen DM, Levickas A, Allingham P, Lock J, Fitzgerald A, McSparron C, Nejad BF, McKinley J, Lee A, Bell SH, Quick J, Houldcroft CJ, Bamford CGG, Gilpin DF, McGrath JW.	2023	Detection of human adenovirus F41 in wastewater and its relationship to clinical cases of acute hepatitis of unknown aetiology	c	Sci Total Environ	10.1016/j.scitotenv.2022.159579
Rab R, Ehrhardt A, Achyut BR, Joshi D, Gilbert-Ross M, Huang C, Floyd K, Borovjagin AV, Parker WB, Sorscher EJ, Hong JS.	2023	Evaluating antitumor activity of Escherichia coli purine nucleoside phosphorylase against head and neck patient-derived xenografts	b	Cancer Rep (Hoboken)	10.1002/cnr2.1708
Galliano I, Daprà V, Dini M, Gavatorta M, Sardo A, Lo Curcio G, Bergallo M.	2023	Rotavirus Quantification in Children with Acute Gastroenteritis	n	Intervirology	10.1159/000526839
Sharma V, Goessling LS, Brar AK, Eghtesady P.	2023	Multiple subtypes of coxsackievirus group B can cause congenital heart disease	b	Birth Defects Res	10.1002/bdr2.2086
Yi H, Lin Y, Lu B, Mao Y.	2023	The origin of severe hepatitis of unknown aetiology in children: SARS-CoV-2 or adenovirus?	n	J Hepatol	10.1016/j.jhep.2022.08.032
Papan C, Argentiero A, Adams O, Porwoll M, Hakim U, Farinelli E, Testa I, Pasticci MB, Mezzetti D, Perruccio K, Simon A, Liese JG, Knuf M, Stein M, Yacobov R, Bamberger E, Schneider S, Esposito S, Tenenbaum T.	2023	Association of viral load with TRAIL, IP-10, CRP biomarker signature and disease severity in children with respiratory tract infection or fever without source: A prospective, multicentre cohort study	n	J Med Virol	10.1002/jmv.28113
Liu S, Cai J, Li Y, Ying L, Li H, Zhu A, Li L, Zhu H, Dong S, Ying R, Chan TC, Wu H, Pan J, Chen Y.	2023	Outbreak of acute respiratory disease caused by human adenovirus type 7 and human coronavirus-229E in Zhejiang Province, China	c	J Med Virol	10.1002/jmv.28101
Cheng B, Sharma DR, Kumar A, Sheth H, Agyemang A, Aschner M, Zhang X, Ballabh P.	2023	Shh activation restores interneurons and cognitive function in newborns with intraventricular haemorrhage	b	Brain	10.1093/brain/awac271
Elsheikh R, Tien HT, Makram AM, Van NT, Le TTB, Vasanthakumaran T, Huy NT.	2023	Acute hepatitis of unknown origin in children: Behind the statistics	n	Hepatology	10.1002/hep.32682
Wong SC, Chan VW, AuYeung CH, Chen JH, Yip CC, So SY, Li X, Lung DC, Tsang AM, To KK, Yuen KY, Cheng VC.	2023	Air dispersal of respiratory viruses other than severe acute respiratory coronavirus virus 2 (SARS-CoV-2) and the implication on hospital infection control	n	Infect Control Hosp Epidemiol	10.1017/ice.2022.186
Nyombayire J, Ingabire R, Magod B, Mazzei A, Mazarati JB, Noben J, Katwere M, Parker R, Nsanzimana S, Wall KM, Sayinzoga F, Tichacek A, Robinson C, Hammoud N, Priddy F, Allen S, Karita E.	2023	Monitoring of Adverse Events in Recipients of the 2-Dose Ebola Vaccine Regimen of Ad26.ZEBOV Followed by MVA-BN-Filo in the UMURINZI Ebola Vaccination Campaign	t	J Infect Dis	10.1093/infdis/jiac283
Chen C, Patil CL, Mduma ER, Groopman JD, Riley RT, Wu F.	2023	Mycotoxins were not associated with environmental enteropathy in a cohort of Tanzanian children	n	Risk Anal	10.1111/risa.13956
Javanbakht M, Tahmasebzadeh S, Cegolon L, Gholami N, Kashaki M, Nikoueinejad H, Mozafari M, Mozaffari M, Zhao S, Khafaei M, Izadi M, Fathi S, Akhavan-Sigari R.	2021	Oncolytic viruses: A novel treatment strategy for breast cancer	t	Genes Dis	10.1016/j.gendis.2021.11.011
Daprà V, Galliano I, Rassu M, Calvi C, Montanari P, Merlino C, Bergallo M.	2023	Lack of detection of HPyV12 DNA using real-time PCR in Italian infants with diarrhea	n	Minerva Pediatr (Torino)	10.23736/s2724-5276.20.05738-2
Bergallo M, Mareschi K, Calvi C, Alliaudi C, Montanari P, Galliano I, Daprà V.	2023	Quantification of fecal adenovirus viral load and correlation with Vesikari Score in children with acute gastroenteritis	n	Minerva Pediatr (Torino)	10.23736/s0026-4946.19.05510-5
Daprà V, Montanari P, Rassu M, Calvi C, Galliano I, Bergallo M.	2023	Prevalence of human Cosavirus and Saffold virus in young children with gastroenteritis in Northern Italy	t	Minerva Pediatr (Torino)	10.23736/s2724-5276.18.05219-2
Yang X.; Cheng X.; Tu Z.; Wei H.; Rong Z.	2024	PDA-mediated colorimetric-fluorescence co-enhanced immunochromatography assay for the simultaneous and rapid detection of SARS-CoV-2 and HAdV	v	Chemical Engineering Journal	10.1016/j.cej.2024.148756
Davis L.M.; Alcamo A.; Fuhrman D.Y.; Alexander J.L.	2023	Long-term survival of a pediatric hematopoietic cell transplant recipient with Fanconi anemia treated with extracorporeal membrane oxygenation: Case report and review of the literature	n	Pediatric Hematology Oncology Journal	10.1016/j.phoj.2023.12.004
Llaurador G.; Shaver K.; Wu M.; Wang T.; Gillispie A.; Doherty E.; Craddock J.; Read J.; Yassine K.; Morales E.; George A.; Steffin D.; Krance R.; Martinez C.; Heslop H.; Salem B.	2024	Blinatumomab Therapy Is Associated with Favorable Outcomes after Allogeneic Hematopoietic Cell Transplantation in Pediatric Patients with B Cell Acute Lymphoblastic Leukemia	n	Transplantation and Cellular Therapy	10.1016/j.jtct.2023.10.024
Ma L.; Lei X.; Lin X.; Chen Y.; Xu B.; Huang G.	2024	A pair of siblings with congenital short bowel syndrome and intestinal malrotation caused by a novel variation in the CLMP gene; [CLMP 基因新变异致同胞姐弟先天性短肠综合征合并肠旋转不良]	l	Chinese Journal of Perinatal Medicine	10.3760/cma.j.cn113903-20230802-00073
Bhavsar S.M.; Clouser K.N.; Connolly H.; Gadhavi J.; Kaur R.; Lozy T.; Naganathan S.; Pierre M.; Riollano Cruz M.; Shah P.; Siu A.; Swenson C.; Ballance C.	2024	Characteristics and Presentations of Hospitalized Children Due to 3 Predominate COVID-19 Variants Within a Health Care Network	np	Clinical Pediatrics	10.1177/00099228231207314
Dettmeyer R.	2023	Lethal lymphocytic myocarditis—an underestimated diagnosis in infancy and childhood?; [Letale lymphozytäre Myokarditis – eine unterschätzte Diagnose im Säuglings- und Kindesalter?]	n	Pathologie	10.1007/s00292-023-01279-1
Choleva L.; Wang P.; Liu H.; Wood O.; Lambertini L.; Scott D.K.; Karakose E.; Stewart A.F.	2024	Structure-Function Analysis of p57KIP2 in the Human Pancreatic Beta Cell Reveals a Bipartite Nuclear Localization Signal	b	Endocrinology (United States)	10.1210/endocr/bqad197
Kocoglu Barlas U.; Akcay N.; Menentoglu M.E.; Sevketoglu E.; Duyu M.; Telhan L.; Kangin M.; Tugrul H.C.; Erdogan S.; Durak C.; Guney Sahin E.; Umur O.; Sik S.G.; Citak A.; Yaman A.	2023	Assessment of the Clinical Course of Human Rhinovirus/Enterovirus Infections in Pediatric Intensive Care	n	Pediatric Infectious Disease Journal	10.1097/inf.0000000000004127
Minotti C.; McKenzie C.; Dewandel I.; Bekker C.; Sturniolo G.; Doni D.; Giaquinto C.; Van Der Zalm M.M.; Donà D.	2024	How does post COVID differ from other post-viral conditions in childhood and adolescence (0–20 years old)? A systematic review	n	eClinicalMedicine	10.1016/j.eclinm.2024.102436
Hernández-Bou S.; Trenchs V.; Guirado C.; Castrillón I.; Luaces C.	2024	Procalcitonin as Point-of-Care Testing Modality for the Diagnosis of Pneumonia in Children With Influenza-like Illness	n	Indian Pediatrics	10.1007/s13312-024-3089-0
Xiao X.; Chen C.-B.; Wu Z.; Ye Y.; Deng F.; Cao Y.; Liu P.; Zhang M.	2024	Novel mutation in EFEMP1 identified from two Chinese POAG families differentially activated endoplasmic reticulum stress markers and induced glaucoma in mouse	b	Journal of Cellular Biochemistry	10.1002/jcb.30466
Chu W.S.; Ng J.; Waddington S.N.; Kurian M.A.	2024	Gene therapy for neurotransmitter-related disorders	t	Journal of Inherited Metabolic Disease	10.1002/jimd.12697
Ivanova O.E.; Eremeeva T.P.; Morozova N.S.; Mikhailova Y.M.; Kozlovskaya L.I.; Baikova O.Y.; Shakaryan A.K.; Krasota A.Y.; Korotkova E.A.; Yakovchuk E.V.; Shustova E.Y.; Lukashev A.N.	2024	Non-Polio Enteroviruses Isolated by Acute Flaccid Paralysis Surveillance Laboratories in the Russian Federation in 1998–2021: Distinct Epidemiological Features of Types	n	Viruses	10.3390/v16010135
Lee B.G.; Kim Y.J.; Shim J.E.; Lee H.; Yeo M.-K.	2024	Estimation of microbial inhalation exposure and prediction of microbial concentrations in rail transportation facilities during the COVID-19 pandemic	n	Aerosol Science and Technology	10.1080/02786826.2024.2307395
Villar L.M.; da Silva L.L.; do Lago B.V.; Pereira J.G.; Guimarães A.C.S.; Mello F.C.D.A.; de Paula V.S.	2024	Could Herpesviridae be the cause of severe acute hepatitis of unknown origin in children?	n	Expert Review of Anti-Infective Therapy	10.1080/14787210.2024.2304637
Moran S.; Derrick K.M.; McGovern J.; Glick S.A.	2024	Annular Erythema of Infancy	n	Journal of Pediatrics	10.1016/j.jpeds.2023.113857
Li Y.; Lu M.	2024	Tocilizumab for treating mevalonate kinase deficiency and TNF receptor-associated periodic syndrome: a case series and literature review	n	Pediatric Rheumatology	10.1186/s12969-023-00952-2
Elsheikh R.; Makram A.M.; Huy N.T.	2024	Reply: Outbreak of indeterminate acute hepatitis in children, not a new disease but an epidemiological phenomenon	n	Hepatology	10.1097/hep.0000000000000625
Li M.; Jiang L.; Liu S.; Xu P.; Wei H.; Li Y.; Guo C.; Zhu L.; Zhao B.; Liu Y.; Zhang M.; Zhao J.	2024	Clinicopathological characteristics of 3 probable pediatric cases with acute severe hepatitis of unknown aetiology	cr	New Microbes and New Infections	10.1016/j.nmni.2023.101203
Most Z.M.; Phillips B.; Sebert M.E.	2024	Healthcare-associated respiratory viral infections after discontinuing universal masking	n	Infection Control and Hospital Epidemiology	10.1017/ice.2023.200
Saha S.; Pal D.; Silori J.	2024	Medicinal Plants Against Human Adenovirus Type 1 Infections: Ethnopharmacology, Chemistry, and Clinical and Preclinical Studies	n	Reference Series in Phytochemistry	10.1007/978-3-031-12199-9_18
Zhao L.; Dong X.; Cao L.; Jiang Y.; Zhang H.; Mo R.; Liu H.	2023	Multicenter evaluation of the Acaruiter Respiratory Panel for diagnosis of respiratory tract infections in Chinese children	v	Microbiology Spectrum	10.1128/spectrum.00589-23
Salou S.; Voelkl S.; Keller B.; Ehl S.; Naumann-Bartsch N.	2024	BCL10 Deficiency Presenting as Severe Combined Immunodeficiency Escaping Newborn Screening	n	Journal of Clinical Immunology	10.1007/s10875-023-01646-w
Sumazaki R.; Sakai A.; Mushiake S.; Kondou H.; Inui A.; Kawada J.	2024	Acute hepatitis of unknown etiology in children: Comparison between the U.K., U.S., and Japan, and ingenious clinical practice attempts	nc	Kanzo/Acta Hepatologica Japonica	10.2957/kanzo.65.1
Chatterjee A.; Bhattacharjee U.; Gupta R.; Debnath A.; Majumdar A.; Saha R.; Chawla-Sarkar M.; Chakrabarti A.K.; Dutta S.	2024	Genomic Expedition: Deciphering Human Adenovirus Strains from the 2023 Outbreak in West Bengal, India: Insights into Viral Evolution and Molecular Epidemiology	c	Viruses	10.3390/v16010159
Hoption Cann S.A.	2024	Paediatric acute hepatitis and therapeutic doses of paracetamol	n	Acta Paediatrica, International Journal of Paediatrics	10.1111/apa.16920
Dawson L.-M.; Alshawabkeh M.; Schröer K.; Arakrak F.; Ehrhardt A.; Zhang W.	2024	Role of homologous recombination/recombineering on human adenovirus genome engineering: Not the only but the most competent solution	n	Engineering Microbiology	10.1016/j.engmic.2024.100140
Kang H.M.; Yoo I.H.; Jeong D.C.	2024	The role of rapid syndromic diagnostic testing of gastrointestinal pathogens as a clinical decision support tool in a pediatric emergency department	v	Annals of Clinical Microbiology and Antimicrobials	10.1186/s12941-023-00662-3
Tsui E.; Sella R.; Tham V.; Kong A.W.; McClean E.; Goren L.; Bahar I.; Cherian N.; Ramirez J.; Hughes R.E., Jr; Privratsky J.K.; Onclinx T.; Feit-Leichman R.; Cheng A.; Molina I.; Kim P.; Yu C.; Ruder K.; Tan A.; Chen C.; Liu Y.; Abraham T.; Hinterwirth A.; Zhong L.; Porco T.C.; Lietman T.M.; Seitzman G.D.; Doan T.	2023	Pathogen Surveillance for Acute Infectious Conjunctivitis	nc	JAMA Ophthalmology	10.1001/jamaophthalmol.2023.4785
Keshavan N.; Minczuk M.; Viscomi C.; Rahman S.	2024	Gene therapy for mitochondrial disorders	t	Journal of Inherited Metabolic Disease	10.1002/jimd.12699
Ogunbiyi T.S.; Ayolabi C.I.; Olukoya D.K.; Obi C.; Ayolabi D.I.; Onabade A.E.; Olawale E.A.; Unachukwu A.E.	2023	Faeco-prevalence of enteric viruses in children under five in Ogun State, Nigeria; a one-year study	n	Babcock University Medical Journal	10.38029/babcockunivmedj.v6i2.258
Kyne S.; Ní Shíocháin D.; McDonnell C.; Byrne A.; Sutton-Fitzpatrick U.; Crowley N.; Nertney L.; Myers C.; Waldron J.; Ahmed A.; Wrynne C.; Fennell J.; Fitzpatrick P.; Fitzsimons J.J.; Scanlan B.; Vaughan D.; Gorman K.M.; Cunney R.; Smyth A.E.; Hourihane J.O.B.	2024	Increased rates of invasive bacterial disease in late 2022	n	European Journal of Pediatrics	10.1007/s00431-023-05282-9
Al-Iede M.; Ezar D.; Armouty L.; Abdoh M.; Karmi M.; Sarhan L.; Al-Zayadneh E.; Daher A.; Alqutawneh B.; Toubasi A.A.	2024	The Characteristics of Respiratory Bocavirus Infection in Acutely Sick Children Admitted to a Tertiary Hospital in Jordan	n	Pediatric Infectious Disease Journal	10.1097/inf.0000000000004174
	2023	Investigation on the operation of fever clinics in children's hospital and maternal and child health institutions; [儿童医院和妇幼保健院发热门诊运营情况调查]	l	Chinese Journal of Applied Clinical Pediatrics	10.3760/cma.j.cn101070-20231101-00322
Jagadisan B.; Dhawan A.	2024	Letter to the Editor: Outbreak of indeterminate acute hepatitis in children, not a new disease but an epidemiological phenomenon	n	Hepatology	10.1097/hep.0000000000000622
Kasikis S.; Hayfron M.; Galetaki D.; Bochner R.	2023	Case 1: Fever in a 40-day-old Infant	n	Pediatrics in Review	10.1542/pir.2021-005397
Mohanty M.C.; Murhekar M.M.	2024	Gastrointestinal Viral Diseases and the Assessment of Effectiveness of Herbal Drugs in Prevention and Treatment	n	Reference Series in Phytochemistry	10.1007/978-3-031-12199-9_11
Sáez-Llorens X.; Norero X.; Mussi-Pinhata M.M.; Luciani K.; De La Cueva I.S.; Díez-Domingo J.; Lopez-Medina E.; Epalza C.; Brzostek J.; Szymański H.; Boucher F.D.; Cetin B.S.; De Leon T.; Dinleyici E.C.; Gabriel M.Á.M.; Ince T.; MacIas-Parra M.; Langley J.M.; Martinón-Torres F.; Rämet M.; Kuchar E.; Pinto J.; Puthanakit T.; Baquero-Artigao F.; Gattinara G.C.; Arribas J.M.M.; Ramos Amador J.T.; Sz…	2024	Safety and Immunogenicity of a ChAd155-Vectored Respiratory Syncytial Virus Vaccine in Infants 6-7 Months of age: A Phase 1/2 Randomized Trial	t	Journal of Infectious Diseases	10.1093/infdis/jiad271
Owliaee I.; Khaledian M.; Mahmoudvand S.; Amini R.; Abney S.E.; Beikpour F.; Jalilian F.A.	2024	Global investigation of the presence of adenovirus in different types of water resources: a systematic review	n	VirusDisease	10.1007/s13337-023-00857-4
Minskaia E.; Galieva A.; Egorov A.D.; Ivanov R.; Karabelsky A.	2023	Viral Vectors in Gene Replacement Therapy	t	Biochemistry (Moscow)	10.1134/s0006297923120179
Lony Y.; Fu Y.; Hou X.; Zan D.; Tan X.	2023	Analysis of pathogen spectrum detection and epidemiological characteristics of 238 hospitalized children with respiratory tract infection in Guangyuan	l	Journal of Medical Pest Control
Venkatachari M.; Babu T.A.; Deepthi B.; Krishnamurthy S.	2023	Confounding Factors Influencing Growth	n	Indian Pediatrics	10.1007/s13312-023-3023-x
Salem O.A.M.; El Sayed Zaki M.; Elsayed A.G.; Hassan A.Z.M.; Mohamed E.H.	2023	Study of Cosavirus, Salivirus, and Bufavirus viruses in children with acute gastroenteritis	n	Beni-Suef University Journal of Basic and Applied Sciences	10.1186/s43088-023-00429-x
Qi Y.; Lu N.; Chen L.; Li Y.	2023	Aetiology of acute hepatitis of unknown in children, association with AAV2 and controversies	n	JHEP Reports	10.1016/j.jhepr.2023.100787
	2023	Infant with swollen floor of mouth	cr	Journal of Paediatrics and Child Health	10.1111/jpc.1_16298
Afrasiabi V.; Ghojoghi R.; Hosseini S.Y.; Sarvari J.; Nekooei F.; Joharinia N.; Hadian S.; Gholami M.; Nejabat M.	2023	The molecular epidemiology, genotyping, and clinical manifestation of prevalent adenovirus infection during the epidemic keratoconjunctivitis, South of Iran	c	European Journal of Medical Research	10.1186/s40001-022-00928-0
Sidafong S.; Tanpowpong P.; Boonsathorn S.; Anurathapan U.; Chantarogh S.; Treepongkaruna S.	2023	PCR-based versus conventional stool tests in children with diarrhea who underwent solid organ transplantation or hematopoietic stem cell transplantation	nc	Medicine (United States)	10.1097/md.0000000000035206
Altinok Ö.; Bayazit T.O.; Büyükaşik S.; Ağaçfi̇Dan A.; Aliş H.	2023	An Important Problem in AdV-36 Seropositive Obesity Patients: Leptin Resistance; [AdV-36 Seropozitif Olan Obez Hastalarda Önemli Bir Sorun: Leptin Direnci]	b	Mikrobiyoloji Bulteni	10.5578/mb.20239946
	2023	Erratum: Pneumonia in Children During the 2019 Outbreak in Xiamen, China (Pediatric Infectious Disease Journal (2023) 42 (87-93) DOI: 10.1097/INF.0000000000003749)	n	Pediatric Infectious Disease Journal	10.1097/inf.0000000000004114
Brouwer A.F.; Wilson A.M.; Martin E.T.; Zelner J.; Lephart P.R.; Jaworski A.; Schmidt C.J.	2023	Respiratory virus infections in decedents in a large, urban medical examiner's office	n	Public Health	10.1016/j.puhe.2023.08.029
Lou K.; Liu S.; Zhang F.; Sun W.; Su X.; Bi W.; Yin Q.; Qiu Y.; Zhang Z.; Jing M.; Ma S.	2023	The effect of hyperthyroidism on cognitive function, neuroinflammation, and necroptosis in APP/PS1 mice	b	Journal of Translational Medicine	10.1186/s12967-023-04511-x
Zhao J.; Dou Y.; Zhang H.; Zhao J.; Wang W.	2023	Epidemiological characteristics of other infectious diarrhea disease in children under 5 years old in qinghai province from 2010 to 2020	np	Journal of Medical Pest Control	10.7629/yxdwfz202309003
Fumian T.M.; Malta F.C.; Sarmento S.K.; Fernandes S.B.; Negri C.M.; Belettini S.A.D.A.; Machado M.H.; Guimarães M.A.A.M.; de Assis R.M.S.; Baduy G.A.; Fialho A.M.; Burlandy F.M.	2023	Acute gastroenteritis outbreak associated with multiple and rare norovirus genotypes after storm events in Santa Catarina, Brazil	nc	Journal of Medical Virology	10.1002/jmv.29205
Roshdy W.H.; Kandeil A.; Fahim M.; Naguib N.Y.; Mohsen G.; Shawky S.; Abd El-Fattah M.M.; Naguib A.; Salamony A.; Shamikh Y.I.; Moawad M.; Guindy N.E.; Khalifa M.K.; Abbas E.; Galal R.; Hassany M.; Ibrahem M.; El-Shesheny R.; Asem N.; Kandeel A.	2023	Epidemiological characterization of viral etiological agents of the central nervous system infections among hospitalized patients in Egypt between 2016 and 2019	n	Virology Journal	10.1186/s12985-023-02079-y
Nakagawa R.; Okada M.; Hashimoto S.; Yokoyama H.; Shimoyama T.; Udagawa T.; Oshiba A.; Nagasawa M.	2023	COVID-19 pandemic-altered epidemiology of pediatric infectious diseases and vasculitis: A single-center observational study	n	International Journal of Rheumatic Diseases	10.1111/1756-185x.14819
Chen Y.; Zhang L.; Fu X.; Zhou J.	2023	Analysis of viral spectrum changes of respiratory tract infections in Kunming from 2018 to 2021; [2018—2021 年昆明地区呼吸道感染病毒谱变化分析]	l	Chinese Journal of Experimental and Clinical Virology	10.3760/cma.j.cn112866-20230612-00061
Teoh Z.; Conrey S.; Mcneal M.; Burrell A.; Burke R.M.; Mattison C.; Mcmorrow M.; Payne D.C.; Morrow A.L.; Staat M.A.	2023	Burden of Respiratory Viruses in Children Less Than 2 Years Old in a Community-based Longitudinal US Birth Cohort	nc	Clinical Infectious Diseases	10.1093/cid/ciad289
Becker M.; Conca D.V.; Dorma N.; Mistry N.; Hahlin E.; Frängsmyr L.; Bally M.; Arnberg N.; Gerold G.	2023	Efficient clathrin-mediated entry of enteric adenoviruses in human duodenal cells	n	Journal of Virology	10.1128/jvi.00770-23
Brenig A.; Broekaert I.; Gerner P.; Posovszky C.; Hünseler C.; Joachim A.	2023	Microbiome analysis and fecal microbiota transfer in pediatric gastroenterology — a structured online survey in German-speaking countries	n	International Journal of Colorectal Disease	10.1007/s00384-023-04351-7
Nishimura A.; Uppuluri R.; Raj R.; Swaminathan V.V.; Cheng Y.; Abu-Arja R.F.; Fu B.; Laberko A.; Albert M.H.; Hauck F.; Bucciol G.; Bigley V.; Elcombe S.; Kharya G.; Pronk C.J.H.; Wehr C.; Neven B.; Warnatz K.; Meyts I.; Morio T.; Gennery A.R.; Kanegane H.	2023	An International Survey of Allogeneic Hematopoietic Cell Transplantation for X-Linked Agammaglobulinemia	n	Journal of Clinical Immunology	10.1007/s10875-023-01551-2
Szinger D.; Berki T.; Németh P.; Erdo-Bonyar S.; Simon D.; Drenjančević I.; Samardzic S.; Zelić M.; Sikora M.; Požgain A.; Böröcz K.	2023	Following Natural Autoantibodies: Further Immunoserological Evidence Regarding Their Silent Plasticity and Engagement in Immune Activation	n	International Journal of Molecular Sciences	10.3390/ijms241914961
Tang M.; Dong W.; Yuan S.; Chen J.; Lin J.; Wu J.; Zhang J.; Yin Y.; Zhang L.	2023	Comparison of respiratory pathogens in children with community-acquired pneumonia before and during the COVID-19 pandemic	n	BMC Pediatrics	10.1186/s12887-023-04246-0
Almazroue H.; Jin Y.; Nelin L.D.; Barba J.C.; Milton A.D.; Trittmann J.K.	2023	Human pulmonary microvascular endothelial cell DDAH1-mediated nitric oxide production promotes pulmonary smooth muscle cell apoptosis in co-culture	b	American Journal of Physiology - Lung Cellular and Molecular Physiology	10.1152/ajplung.00433.2021
Cleak T.S.; Ballot D.E.; Moshesh N.M.; Chirwa L.; Thomas T.; White D.A.	2023	RSV bronchiolitis in 2018: A descriptive study of children admitted to two Johannesburg tertiary hospitals	np	SAJCH South African Journal of Child Health	10.7196/sajch.2023.v17i3.1984
Ham J.Y.; Song K.E.; Oh H.J.; Kim D.I.; Kim D.W.; Mok J.H.; Jung S.J.; Kwon K.T.; Lee N.Y.	2023	Incidence and Distribution of the Pathogens Causing GI Infections at a University Hospital of Korea	nc	Clinical Laboratory	10.7754/clin.lab.2023.230404
	2023	Recurrent chest and skin infections in a 7-year-old child	cr	Journal of Paediatrics and Child Health	10.1111/jpc.1_16292
Romero-Tapia S.D.J.; Guzmán Priego C.G.; Del-Río-Navarro B.E.; Sánchez-Solis M.	2023	Advances in the Relationship between Respiratory Viruses and Asthma	n	Journal of Clinical Medicine	10.3390/jcm12175501
Fan H.; Lu G.	2023	Progress in early recognition and treatment of severe adenovirus pneumonia in children; [儿童重症腺病毒肺炎的早期识别与诊治进展]	l	Chinese Journal of Applied Clinical Pediatrics	10.3760/cma.j.cn101070-20230629-00543
Rohilla R.; Agarwal R.; Mohanty A.; Abu Serhan H.; Sah R.	2023	The never-seen upsurge of eye flu cases in India: One more menace due to a virus	n	International Journal of Surgery Open	10.1016/j.ijso.2023.100679
Zhou H.; Liu J.; Li L.; Sun J.; Wei Q.; Huan Y.; Carr M.J.; Bi Y.; Shi W.	2023	Circulation of influenza C virus of C/Sao Paulo/378/82 lineage among pediatric acute respiratory cases, Shandong, China	n	Virology	10.1016/j.virol.2023.109855
Hou L.; Wang W.; Chi Z.; Zhang Y.; Zou Z.; Zhao P.	2023	FAdV-4 Promotes Expression of Multiple Cytokines and Inhibits the Proliferation of aHEV in LMH Cells	b	Viruses	10.3390/v15102072
Huang Q.; Pan J.; Lin D.	2023	Changes in peripheral blood monocyte count in children with adenovirus pneumonia and its value in severity assessment; [腺病毒 肺 炎 患 儿 外 周 血 单 核 细 胞 计 数 变 化及其在病情评估中的价值]	np	Chinese Journal of Experimental and Clinical Virology	10.3760/cma.j.cn112866-20230529-00056
Shirley J.D.; Yao J.D.	2023	Laboratory Diagnosis of Adenoviral Infections in Transplant Recipients	n	Clinical Microbiology Newsletter	10.1016/j.clinmicnews.2024.01.003
Ruttens D.; Philippet P.; Neven B.; Lagrou K.; Moshous D.; Bucciol G.; Meyts I.	2023	Haploidentical Stem Cell Transplantation with Post-transplantation Cyclophosphamide in High-Risk Chronic Granulomatous Disease Patient with Invasive Mucormycosis	cr	Journal of Clinical Immunology	10.1007/s10875-023-01567-8
Arnold S.R.; Jain S.; Dansie D.; Kan H.; Williams D.J.; Ampofo K.; Anderson E.J.; Grijalva C.G.; Bramley A.M.; Pavia A.T.; Edwards K.M.; Nolan V.G.; McCullers J.A.; Kaufman R.A.	2023	Association of Radiology Findings with Etiology of Community Acquired Pneumonia among Children	n	Journal of Pediatrics	10.1016/j.jpeds.2023.01.010
Chan W.-S.; Yau S.-K.; To M.-Y.; Leung S.-M.; Wong K.-P.; Lai K.-C.; Wong C.-Y.; Leung C.-P.; Au C.-H.; Wan T.S.-K.; Ma E.S.-K.; Tang B.S.-F.	2023	The Seasonality of Respiratory Viruses in a Hong Kong Hospital, 2014–2023	n	Viruses	10.3390/v15091820
Bucciol G.; Moens L.; Ogishi M.; Rinchai D.; Matuozzo D.; Momenilandi M.; Kerrouche N.; Cale C.M.; Treffeisen E.R.; Al Salamah M.; Al-Saud B.K.; Lachaux A.; Duclaux-Loras R.; Meignien M.; Bousfiha A.; Benhsaien I.; Shcherbina A.; Roppelt A.; Gothe F.; Houhou-Fidouh N.; Hackett S.J.; Bartnikas L.M.; Maciag M.C.; Alosaimi M.F.; Chou J.; Mohammed R.W.; Freij B.J.; Jouanguy E.; Zhang S.-Y.; Boisson-D…	2023	Human inherited complete STAT2 deficiency underlies inflammatory viral diseases	n	Journal of Clinical Investigation	10.1172/jci168321
Aziz H.S.A.; Halim M.M.A.; El Deen R.M.B.; El Sherbini S.A.; Ibrahim A.K.; El Hafeez M.A.A.; Iraky R.	2023	In the COVID-19 Pandemic Era: Portray of the Common Causative Pathogens of Community-Acquired Pneumonia in Children	n	Egyptian Journal of Medical Microbiology (Egypt)	10.21608/ejmm.2023.305801
Kanji J.N.; Zelyas N.; Pabbaraju K.; Granger D.; Wong A.; Murphy S.A.; Buss E.; MacDonald C.; Berenger B.M.; Diggle M.A.; Marshall N.C.; Conly J.M.; Tipples G.	2023	Respiratory virus coinfections with severe acute respiratory coronavirus virus 2 (SARS-CoV-2) continue to be rare one year into the coronavirus disease 2019 (COVID-19) pandemic in Alberta, Canada (June 2020-May 2021)	np	Infection Control and Hospital Epidemiology	10.1017/ice.2021.495
He T.; d'Uscio L.V.; Katusic Z.S.	2023	BACE2 deficiency impairs expression and function of endothelial nitric oxide synthase in brain endothelial cells	b	Journal of Neurochemistry	10.1111/jnc.15929
Mandato C.; Colucci A.; Vajro P.	2023	Emerging, re-emerging and/or atypically behaving infectious diseases	n	Acta Paediatrica, International Journal of Paediatrics	10.1111/apa.16744
Root-Bernstein R.; Huber J.; Ziehl A.; Pietrowicz M.	2023	SARS-CoV-2 and Its Bacterial Co- or Super-Infections Synergize to Trigger COVID-19 Autoimmune Cardiopathies	n	International Journal of Molecular Sciences	10.3390/ijms241512177
Radke J.R.; Cook J.L.	2023	Human adenovirus lung disease: Outbreaks, models of immune-response-driven acute lung injury and pandemic potential	n	Current Opinion in Infectious Diseases	10.1097/qco.0000000000000919
Cai S.; Zhu C.; Chen F.; Dai S.; Xiong Y.	2023	Clinical characteristics of 1 046 children with adenovirus pneumonia; [1046例儿童腺病毒肺炎临床特点]	np	Chinese Journal of Clinical Research	10.13429/j.cnki.cjcr.2023.05.017
Zheng L.; Wang L.; Lu F.	2023	Looking back on the outbreak of acute severe hepatitis with unknown etiology in children in 2022: What do we know now and where do we go from here?	n	Journal of Medical Virology	10.1002/jmv.28890
Qi M.; Zhang Y.; Yan S.; Song J.; Lei X.; Yan G.	2023	Surveillance analysis of viral diarrhea among children under 5 years old in a sentinel hospital of Hohhot City from 2017 to 2021	n	Journal of Medical Pest Control	10.7629/yxdwfz202308004
Agarwal A.; Chakma N.; Manchanda V.; Dabas A.	2023	Virological profile of upper respiratory tract infections in children under 5 years of age- a cross sectional study in a tertiary care hospital in North India	n	Indian Journal of Medical Microbiology	10.1016/j.ijmmb.2023.100378
Skryabin E.B.; De Jong K.A.; Subramanian H.; Bork N.I.; Froese A.; Skryabin B.V.; Nikolaev V.O.	2023	CRISPR/Cas9 Knock-Out in Primary Neonatal and Adult Cardiomyocytes Reveals Distinct cAMP Dynamics Regulation by Various PDE2A and PDE3A Isoforms	b	Cells	10.3390/cells12111543
Khoshakhlagh M.; Vojdani A.; Amali A.; Abolbashari S.; Gholoobi A.; Meshkat Z.	2023	Evaluation of Viral Respiratory Pathogens Among Patients Initially Tested Negative for SARS-CoV-2	n	Jundishapur Journal of Microbiology	10.5812/jjm-136617
Park H.; Cho K.W.; Chung L.Y.; Kim J.M.; Song J.H.; Kim K.N.	2023	Epidemiology and Characteristics of Pediatric Respiratory Virus Infection From 2017 to 2019 Focusing on Human Coronavirus: A Retrospective Study of a Single Center in Northwestern Gyeonggi-do	np	Pediatric Infection and Vaccine	10.14776/piv.2023.30.e8
Abdullah O.; Fall A.; Forman M.; Howard C.; Klein E.; Mostafa H.H.	2023	Respiratory Adenovirus Quantification with a Droplet Digital Polymerase Chain Reaction (ddPCR) Assay	n	Microbiology Spectrum	10.1128/spectrum.00269-23
Deng Y.-P.; Zan Y.-X.; Wang X.; Xia Q.; Liu P.; Xiong H.-R.; Zhao D.-C.	2023	Clinical Features and Determinants of Coronary Artery Dilatation in Pediatric Patients with Complete and Incomplete Kawasaki Disease: A Single-Center Experience over 15 Years in Hubei, China	n	Journal of Pediatric Infectious Diseases	10.1055/s-0043-1775715
Wang J.; Ning X.; Xu Y.; Wang R.; Guo X.; Xu J.; Guo J.; Ma Q.; Li H.; Niu D.; Liu Y.; Mao N.; Zhu Z.	2023	Etiological study of acute conjunctivitis caused by human adenovirus in shanxi province, china, between 2016 and 2019	c	Microbiology Spectrum	10.1128/spectrum.00159-23
Ramgopal S.; Cotter J.M.; Navanandan N.; Shah S.S.; Ruddy R.M.; Ambroggio L.; Florin T.A.	2023	Viral Detection Is Associated With Severe Disease in Children With Suspected Community-Acquired Pneumonia	n	Pediatric Emergency Care	10.1097/pec.0000000000002982
Razanajatovo I.M.; Andrianomiadana L.; Habib A.; Randrianarisoa M.M.; Razafimanjato H.; Rakotondrainipiana M.; Andriantsalama P.; Randriamparany R.; Andriamandimby S.F.; Vonaesch P.; Sansonetti P.J.; Lacoste V.; Randremanana R.V.; Collard J.-M.; Heraud J.-M.	2023	Factors Associated with Carriage of Enteropathogenic and Non-Enteropathogenic Viruses: A Reanalysis of Matched Case-Control Data from the AFRIBIOTA Site in Antananarivo, Madagascar	n	Pathogens	10.3390/pathogens12081009
Chen J.; Su G.; Zhang R.; Deng J.; Qi L.	2023	Plasma IL-10, IL-19 and IL-32 are potential biomarkers for adenovirus-induced severe pneumonia in pediatric patients	b	Future Virology	10.2217/fvl-2023-0080
Shamsizadeh A.; Nikfar R.; Bavarsadiankhah E.; Abbasi-Montazeri E.; Neisi N.; Arshadi M.	2023	Identification of Etiological Agents of Pertussis-Like Syndrome in Children Younger Than 5 Years Old Hospitalized in Southwestern Iran	n	Jundishapur Journal of Microbiology	10.5812/jjm-130146
Nichele S.; Bonfim C.; Junior L.G.D.; Loth G.; Kuwahara C.; Trennephol J.; Funke V.A.M.; Marinho D.E.; Koliski A.; Rodrigues A.M.; Mousquer R.T.G.; Fasth A.; Lima A.C.M.; Calado R.T.; Pasquini R.	2023	Hematopoietic cell transplantation for telomere biology diseases: A retrospective single-center cohort study	n	European Journal of Haematology	10.1111/ejh.14023
Fadila S.; Beucher B.; Dopeso-Reyes I.G.; Mavashov A.; Brusel M.; Anderson K.; Ismeurt C.; Goldberg E.M.; Ricobaraza A.; Hernandez-Alcoceba R.; Kremer E.J.; Rubinstein M.	2023	Viral vector–mediated expression of NaV1.1, after seizure onset, reduces epilepsy in mice with Dravet syndrome	c	Journal of Clinical Investigation	10.1172/jci159316
Yamamoto-Hanada K.; Kobayashi T.; Mikami M.; Williams H.C.; Saito H.; Saito-Abe M.; Sato M.; Irahara M.; Miyaji Y.; Ishikawa F.; Tsuchiya K.; Tamagawa-Mineoka R.; Takaoka Y.; Takemura Y.; Sato S.; Wakiguchi H.; Hoshi M.; Natsume O.; Yamaide F.; Seike M.; Ohya Y.; Morita K.; Inoue E.; Fukuie T.; Kabashima S.; Inuzuka Y.; Nishimura K.; Toyokuni K.; Ogita H.; Kiguchi T.; Yoshida K.; Saito J.; Hosoi …	2023	Enhanced early skin treatment for atopic dermatitis in infants reduces food allergy	n	Journal of Allergy and Clinical Immunology	10.1016/j.jaci.2023.03.008
Soldozy S.; Eichberg D.G.; Morell A.A.; Luther E.; Lu V.M.; Higgins D.M.O.; Patel N.V.; Shah A.H.; Hanft S.J.; Komotar R.J.; Ivan M.E.	2023	Oncolytic Virotherapy for High-Grade Glioma and Current Evidence and Factors to Consider for Incorporation into Clinical Practice	t	Pathogens	10.3390/pathogens12070861
Liao S.-Q.; Tan H.; Zhang X.-M.; Wan K.-C.; Lu X.-F.; Zhu H.-C.; Yang Z.-J.; Zhang Y.-Q.; Liu J.-Y.; Tan X.-Y.; Du Y.-A.; Bai E.-X.; Cai S.-M.; Huo K.-M.	2023	Multicenter epidemiological characteristics of Mycoplasma pneumoniae infection in children in Hainan Province, 2012- 2020; [海南省 2012—2020 年小儿肺炎支原体感染多中心流行病学特征分析]	n	China Tropical Medicine	10.13604/j.cnki.46-1064/r.2023.05.13
Tacke F.	2023	Severe hepatitis outbreak in children linked to AAV2 virus	n	Nature	10.1038/d41586-023-00570-8
Choi E.S.; Park C.S.; Kim D.-H.; Kwon B.S.; Yun T.-J.; Kim M.J.; Cha S.; Baek J.S.; Yu J.J.; Yang D.H.	2023	Outcomes of pulmonary artery sling repair without tracheoplasty	n	Journal of Thoracic and Cardiovascular Surgery	10.1016/j.jtcvs.2022.11.017
Bouazizi A.; Hadj Fredj M.B.; Jerbi A.; Bennour H.; Fodha I.; Trabelsi A.	2023	Unexpected predominance of human adenovirus F41 in children suffering from acute respiratory infection in Tunisia		Future Virology	10.2217/fvl-2022-0215
Johansen R.L.; Schouw C.H.; Madsen T.V.; Nielsen X.C.; Engberg J.	2023	Epidemiology of gastrointestinal infections: lessons learned from syndromic testing, Region Zealand, Denmark	nc	European Journal of Clinical Microbiology and Infectious Diseases	10.1007/s10096-023-04642-5
Mullard A.	2023	FDA approves first gene therapy for Duchenne muscular dystrophy, despite internal objections	t	Nature Reviews Drug Discovery	10.1038/d41573-023-00103-y
Forlanini F.; Chan A.; Dara J.; Dvorak C.C.; Cowan M.J.; Puck J.M.; Dorsey M.J.	2023	Impact of Genetic Diagnosis on the Outcome of Hematopoietic Stem Cell Transplant in Primary Immunodeficiency Disorders	n	Journal of Clinical Immunology	10.1007/s10875-022-01403-5
Sorrentino U.; Gabbiato I.; Canciani C.; Calosci D.; Rigon C.; Zuccarello D.; Cassina M.	2023	Homozygous TNNI3 Mutations and Severe Early Onset Dilated Cardiomyopathy: Patient Report and Review of the Literature	n	Genes	10.3390/genes14030748
Cooper S.; Waisbourd-Zinman O.	2023	Reply to: Severe Hepatitis in Children Likely Caused by HAdV-41 Following SARS-CoV-2	n	Journal of Pediatric Gastroenterology and Nutrition	10.1097/mpg.0000000000003689
Nilles E.J.; de St. Aubin M.; Dumas D.; Duke W.; Etienne M.C.; Abdalla G.; Jarolim P.; Oasan T.; Garnier S.; Iihoshi N.; Lopez B.; de la Cruz L.; Puello Y.C.; Baldwin M.; Roberts K.W.; Peña F.; Durski K.; Sanchez I.M.; Gunter S.M.; Kneubehl A.R.; Murray K.O.; Lino A.; Strobel S.; Baez A.A.; Lau C.L.; Kucharski A.; Gutiérrez E.Z.; Skewes-Ramm R.; Vasquez M.; Paulino C.T.	2023	Monitoring Temporal Changes in SARS-CoV-2 Spike Antibody Levels and Variant-Specific Risk for Infection, Dominican Republic, March 2021-August 2022	v	Emerging Infectious Diseases	10.3201/eid2904.221628
Lee S.J.; Kim J.M.; Keum H.R.; Kim S.W.; Baek H.S.; Byun J.C.; Kim Y.K.; Kim S.; Lee J.M.	2023	Seasonal Trends in the Prevalence and Incidence of Viral Encephalitis in Korea (2015–2019)	np	Journal of Clinical Medicine	10.3390/jcm12052003
Taktak A.; Smaoui F.; Chtourou A.; Maâloul M.; Karray-Hakim H.; Hammami A.; Fki-Berrajah L.; Gargouri S.	2023	Significant impact of COVID-19 pandemic on the circulation of respiratory viruses in Tunisia, 2020–2021	n	Clinical Epidemiology and Global Health	10.1016/j.cegh.2023.101306
Lončarić Ž.V.; Savić-Jovanović T.; Turkalj M.	2023	Acute bronchiolitis; [Akutni bronhiolitis]	l	Lijecnicki Vjesnik	10.26800/lv-145-supl1-15
Singh R.; Kapoor A.	2023	Severe Acute Hepatitis: An Emerging Grave Illness in Children	n	Indian Pediatrics	10.1007/s13312-023-2831-1
Lagathu G.; Grolhier C.; Besombes J.; Maillard A.; Comacle P.; Pronier C.; Thibault V.	2023	Using Discarded Facial Tissues to Monitor and Diagnose Viral Respiratory Infections	v	Emerging Infectious Diseases	10.3201/eid2903.221416
George K.; Govindaraj G.	2023	Infections in Inborn Errors of Immunity with Combined Immune Deficiency: A Review	n	Pathogens	10.3390/pathogens12020272
Johnson K.; Taleo F.; Willie K.; Amel E.; Nanu M.; Alguet M.; Wass J.; Rymill P.; Solomon A.; Ruder K.; Chen C.; Zhong L.; Hinterwirth A.; Liu D.; Abraham T.; Seitzman G.; Lietman T.; Doan T.	2023	Viruses Associated with Acute Conjunctivitis in Vanuatu	n	American Journal of Tropical Medicine and Hygiene	10.4269/ajtmh.22-0600
Yang L.; Zhong J.; Wang W.; Zhou F.; Tong Z.; Zheng Y.; Chen X.	2023	Clinical features of Omicron variant infection in 445 patients with coronavirus 19 disease	np	Annals of Saudi Medicine	10.5144/0256-4947.2023.27.03.1300
Rossi R.E.; Dispinzieri G.; Elvevi A.; Massironi S.	2023	Interaction between Gut Microbiota and Celiac Disease: From Pathogenesis to Treatment	t	Cells	10.3390/cells12060823
Nigam A.; Saucedo A.; Ingram E.; Chaparro J.D.; Ouellette C.P.	2023	Fever of Unknown Origin in a 6-Year-old	cr	Pediatric Infectious Disease Journal	10.1097/inf.0000000000003686
Nor F.M.; Aazmi S.; Anuar T.S.; Muslim A.; Aziz M.N.; Ibrahim N.; Yahya M.F.Z.R.; Zainuri S.N.; Yusof F.Z.M.	2023	A Laboratory Perspective on an Epidemiological Pattern of Infectious Gastroenteritis: A Five-year Surveillance between 2016 to 2020 from Established Private Healthcare Centers within Klang Valley in Malaysia	c	Journal of Pure and Applied Microbiology	10.22207/jpam.17.1.07
Fu H.-J.; Zhou M.; Huang Z.-H.; Chen Y.-X.; Wu X.-X.	2023	Severe acute hepatitis of unknown origin in children: Clinical issues of concern	n	Journal of Translational Internal Medicine	10.2478/jtim-2023-0010
Mohammed F.S.; Karnsakul W.; Mohammed S.; Russo M.W.	2023	Severe Hepatitis in Children Likely Caused by HAdV-41 Following SARS-CoV-2 Induced Mitochondrial Permeability Transition	b	Journal of Pediatric Gastroenterology and Nutrition	10.1097/mpg.0000000000003688
Gonzalez G.; Hayes M.; Balansay M.; Underwood R.; Balagot C.; Pan R.; Pineda K.; Iniguez-Stevens E.; Kriner P.; Estrada I.; Myers C.A.; Kajon A.E.	2023	Two novel recombinant human mastadenovirus D genotypes associated with acute respiratory illness	c	Journal of Medical Virology	10.1002/jmv.28653
Shamsizadeh A.; Neisi N.; Seyedsalehi S.S.; Fathi M.; Alisamir M.; Mirkarimi S.M.	2023	Evaluation of the Most Common Viral Causes of Fever and Neutropenia in Children Hospitalized in Abuzar Children’s Medical Center in Ahvaz, Iran	n	Jundishapur Journal of Microbiology	10.5812/jjm-135198
Vanhye L.; Bossuyt X.; Meyts I.; Bucciol G.	2023	Clinical, immunologic, and genetic characteristics of children with ALPS: A single-center experience	n	Pediatric Allergy and Immunology	10.1111/pai.13924
Gentile A.; Juárez M.D.V.; Romero Bollon L.; Aprea V.; Matteucci E.; Falaschi A.; Brizuela M.; Euliarte C.; Gregorio G.; Della Latta M.P.; Russ C.; Ensinck G.N.; Saraceni L.; Bruno M.; Garnero A.; Cohen Arazi L.; Melonari P.; Pebe Florian V.; Bogdanowicz E.; Gaiano A.; Bellone L.; Areso M.S.; Lucion F.; Cancelara A.D.; Manino L.; Rodriguez Saa C.; Corallo T.A.; Fernandez T.; Giansiracusa D.; Gif …	2023	Comparison of Epidemiologic and Clinical COVID-19 Profiles in Children in Argentina, during Circulation of Original and Variant (Alpha, Gamma and Lambda) Strains	n	Pediatric Infectious Disease Journal	10.1097/inf.0000000000003776
Lembacher M.J.; Arnoldner C.; Landegger L.D.	2023	Patient Acceptance of Novel Therapeutic Options for Sensorineural Hearing Loss - A Pilot Study	t	Otology and Neurotology	10.1097/mao.0000000000003828
Cai S.; Zhu C.; Chen F.; Liu F.; Gao M.; Xiong Y.	2023	Risk factors of severe adenovirus pneumonia in children; [儿童重症腺病毒肺炎危险因素分析]	l	Chinese Journal of Clinical Research	10.13429/j.cnki.cjcr.2023.04.017
Yao Y.; Zhao Z.; Zhang F.; Miao N.; Wang N.; Xu X.; Yang C.	2023	microRNA-221 rescues the loss of dopaminergic neurons in a mouse model of Parkinson's disease	c	Brain and Behavior	10.1002/brb3.2921
Lin Y.-F.; Lee W.-I.; Ho C.-H.; Chen S.-H.; Hsu M.-H.; Wu R.-C.; Lee W.-F.; Jaing T.-H.; Huang J.-L.; Tsai S.-F.	2023	Lymphocyte disturbance and functional assessment of the [Asp521Asn] ZAP70 mutation	b	Clinical Immunology	10.1016/j.clim.2023.109236
Agarwal N.; Rotz S.; Hanna R.	2023	Medical emergencies in pediatric blood & marrow transplant and cellular therapies	n	Frontiers in Pediatrics	10.3389/fped.2023.1075644
Rankin D.A.; Peetluk L.S.; Deppen S.; Slaughter J.C.; Katz S.; Halasa N.B.; Khankari N.K.	2023	Diagnostic models predicting paediatric viral acute respiratory infections: A systematic review	n	BMJ Open	10.1136/bmjopen-2022-067878
Zhang D.; Zhong J.; Xiong H.; Li Y.; Guo T.; Peng B.; Fang C.; Kang Y.; Tan J.; Ma Y.	2023	Protective Effect of Inactivated COVID-19 Vaccines against Omicron BA.2 Infection in Guangzhou: A Test-Negative Case-Control Real-World Study	t	Vaccines	10.3390/vaccines11030566
Pollio A.R.; Fries A.C.; Yang Y.; Hughes J.J.; Fung C.K.; Conte M.A.; Kuschner R.A.; Collins N.D.; Macias E.A.; Hang J.	2023	Clustered cases of human adenovirus types 4, 7, and 14 infections in US Department of Defense Beneficiaries during the 2018–2019 season	nc	Journal of Medical Virology	10.1002/jmv.28571
Yamashita S.; Ikegame S.; Nakatomi K.; Sakurai Y.; Shuto H.; Sato N.; Mizoguchi Y.; Uehara M.; Nakashima N.; Okamoto I.; Koto H.	2023	Respiratory virus infections during the covid-19 pandemic revealed by multiplex pcr testing in Japan	n	Microbiology Spectrum	10.1128/spectrum.04162-22
Tang Y.; Dang X.; Lv M.; Norris S.-L.; Chen Y.; Ren L.; Liu E.	2023	Changes in the prevalence of respiratory pathogens in children due to the COVID-19 pandemic: A systematic review and meta-analysis	n	Journal of Infection	10.1016/j.jinf.2022.11.023
Melamed S.B.; Ganelin-Cohen E.; Bulkowstein Y.; Rootman M.S.; Krause I.	2023	Encephalomyelitis Associated with Anti-myelin Oligodendrocyte Glycoprotein Antibodies and Adenovirus	cr	Israel Medical Association Journal
Tokatly Latzer I.; Markovitz R.; Hausman-Kedem M.; Uliel-Sibony S.	2023	Treatment of seizures by bloodletting: A call for raised awareness of unfamiliar customs followed by forcibly displaced individuals worldwide	n	Epileptic Disorders	10.1002/epd2.20006
Ptak K.; Szymońska I.; Olchawa-Czech A.; Baliga Z.; Sawina M.; Woźnica A.; Kwinta P.	2023	Different Clinical Manifestations of Adenoviral Infection Confirmed Using Point-of-Care Testing in a Group of Hospitalized Children	np	Pediatric Reports	10.3390/pediatric15010001
Kuang L.; Liang Z.; Wang C.; Lin T.; Zhang Y.; Zhu B.	2023	Serum 25-Hydroxy Vitamin D Levels in Children with Acute Respiratory Infections Caused by Respiratory Virus or Atypical Pathogen Infection	n	Nutrients	10.3390/nu15061486
Li L.; Ma J.; Li M.; Cheng P.; Li M.; Yu Z.; Zhang W.; Yu Z.; Sun H.	2023	Species-level respiratory microbiome profiling for etiologic diagnosis of children pneumonia using full length 16S rRNA gene sequencing	n	Indian Journal of Medical Microbiology	10.1016/j.ijmmb.2022.09.012
Tannumsaeung S.; Anurathapan U.; Pakakasama S.; Pongpitcha P.; Songdej D.; Sirachainan N.; Andersson B.S.; Hongeng S.	2023	Effective T-cell replete haploidentical stem cell transplantation for pediatric patients with high-risk hematologic disorders	t	European Journal of Haematology	10.1111/ejh.13906
Yang J.; Zhao L.; Liu H.; Li Y.; Li F.; Yuan T.; Fu H.	2023	The value of bronchoalveolar lavage fluid genechip analysis for the identification of pathogens in children with refractory pneumonia; [支气管肺泡灌洗液基因芯片法病原体检测对难治性肺炎患儿的病原学诊断意义]	n	Chinese Journal of Applied Clinical Pediatrics	10.3760/cma.j.cn101070-20220807-00947
Maniah K.; Nour I.; Hanif A.; Yassin M.T.; Alkathiri A.; Al-Ashkar I.; Eifan S.	2023	Molecular Identification of Human Adenovirus Isolated from Different Wastewater Treatment Plants in Riyadh, Saudi Arabia: Surveillance and Meteorological Impacts	c	Water (Switzerland)	10.3390/w15071367
Mohanty A.; Behera H.S.; Barik M.R.; Kaur A.; Sharma S.; Das S.; Fernandes M.; Panda S.; Sahu S.K.	2023	Microsporidia-induced stromal keratitis: a new cause of presumed immune stromal (interstitial) keratitis	n	British Journal of Ophthalmology	10.1136/bjophthalmol-2021-319784
Grembi J.A.; Lin A.; Karim M.A.; Islam M.O.; Miah R.; Arnold B.F.; Rogawski McQuade E.T.; Ali S.; Rahman M.Z.; Hussain Z.; Shoab A.K.; Famida S.L.; Hossen M.S.; Mutsuddi P.; Rahman M.; Unicomb L.; Haque R.; Taniuchi M.; Liu J.; Platts-Mills J.A.; Holmes S.P.; Stewart C.P.; Benjamin-Chung J.; Colford J.M., Jr; Houpt E.R.; Luby S.P.	2023	Effect of Water, Sanitation, Handwashing, and Nutrition Interventions on Enteropathogens in Children 14 Months Old: A Cluster-Randomized Controlled Trial in Rural Bangladesh	b	Journal of Infectious Diseases	10.1093/infdis/jiaa549
Minniear T.D.; Vora S.	2023	How we treat diarrhea in pediatric transplant patients: a brief review	n	Frontiers in Pediatrics	10.3389/fped.2023.1287445
Shen L.; Yan H.; Li W.; Tian Y.; Lin C.; Liu B.; Wang Y.; Jia L.; Zhang D.; Yang P.; Wang Q.; Gao Z.	2023	Occurrence of respiratory viruses among outpatients with diarrhea in Beijing, China, 2019–2020	n	Frontiers in Microbiology	10.3389/fmicb.2022.1073980
Fałkowska A.I.; Zaucha-Prazmo A.; Drabko K.; Czyzewski K.; Grochowska O.; Jaremek K.; Majk A.; Zalas-Wiȩcek P.; Frąckiewicz J.; Salomonowicz-Bodzioch M.; Ussowicz M.; Kałwak K.; Chełmecka-Wiktorczyk L.; Goździk J.; Styczyński J.; Wachowiak J.; Zając-Spychała O.	2023	Viral infections after hematopoetic stem cell transplantation in children with acute lymphoblastic leukemia: the Polish experience	t	Acta Haematologica Polonica	10.5603/ahp.a2023.0037
Nikolaeva S.V.; Khlypovka Yu.N.; Gorelov A.V.	2023	Effect of various treatment regimens on the course of viral respiratory infections in children	b	Russian Medical Inquiry	10.32364/2587-6821-2023-7-11-1
Lin M.-R.; Huang Y.-C.	2023	Case 17. A 6-Year-Old Girl with Fever for 1 Week, Productive Cough, Running Nose, Decreased Appetite, and Activity: Severe Lower Respiratory Tract Infection Due to Adenovirus	cr	Paediatric Infectious Diseases: A practical guide and cases	10.1007/978-981-19-7276-8_17
Warkentin T.E.; Baskin-Miller J.; Raybould A.L.; Sheppard J.-A.I.; Daka M.; Nazy I.; Moll S.	2023	Adenovirus-Associated Thrombocytopenia, Thrombosis, and VITT-like Antibodies	b	New England Journal of Medicine	10.1056/nejmc2307721
Jugulete G.; Panciu A.M.; Safta M.; Borcos B.; Marin L.; Gheorghe E.; Zah L.; Negrea D.; Bajenaru L.; Luminos M.; Merisescu M.M.	2023	Clinico-etiological and epidemiological particularities of respiratory virus diseases in children in the 2022-2023 season	nc	Romanian Journal of Infectious Diseases	10.37897/rjid.2023.3.1
Yan S.; Sun C.; Jiang K.	2023	A Diagnostic Nomogram for Early Prediction of Post-Infectious Bronchiolitis Obliterans in Severe Pneumonia	n	Journal of Inflammation Research	10.2147/jir.s406375
Tate J.E.; Parashar U.D.; Glass R.I.	2023	Rotavirus and Other Viral Diarrhoea	v	Manson's Tropical Diseases, Fourth Edition	10.1016/b978-0-7020-7959-7.00024-5
Cheng Q.; Liu C.; Chen Q.; Luo W.; He T.-C.; Yang D.	2023	Establishing and characterizing human stem cells from the apical papilla immortalized by hTERT gene transfer	b	Frontiers in Cell and Developmental Biology	10.3389/fcell.2023.1158936
Babayeva B.A.; Talyshly Z.S.; Gasanguliyeva G.M.; Aliyeva U.A.; Veliyeva K.T.	2023	The Role of Short Chain Fatty Acids in Predicting the Course of Viral Diarrhea in Infants	n	Reproductive Health Eastern Europe	10.34883/pi.2023.13.4.006
Pang X.	2023	Gastroenteritis viruses other than rotaviruses	n	Molecular Medical Microbiology, Third Edition	10.1016/b978-0-12-818619-0.00001-0
Sadeghi S.; Mohammadi F.; Nafez A.H.; Gholipour S.; Nikaeen M.	2023	Challenges related to compost spreading in urban green space: microbial risk assessment of accidental ingestion by children; [تصادفی در کودکانچالشهای مرتبط با پخش کمپوست در فضای سبز شهری: ارزیابی خطر میکروبی ناشی از بلع]	l	Iranian Journal of Health and Environment
Bicer A.E.; Pehlivanli A.; Ozcelikay A.T.	2023	VACCINATION AGAINST COVID 19 INFECTION DURING PREGNANCY AND LACTATION: A BRIEF REVIEW	t	Ankara Universitesi Eczacilik Fakultesi Dergisi	10.33483/jfpau.1261673
Ahmed A.; Ghit A.; El Kazzaz M.	2023	Pregnant and Breastfeeding Mothers Who Have Received the ChAdOx1 AstraZeneca COVID-19 Vaccine May Have Infants with an Increased Risk of Zinc Insufficiency and SCID Disease	t	Advanced Pharmaceutical Bulletin	10.34172/apb.2023.024
Datta N.	2023	A review of molecular biology detection methods for human adenovirus	n	AIMS Biophysics	10.3934/biophy.2023008
Walton M.; Tomkies R.; Teunissen T.; Lumley T.; Hanlon T.	2023	Thrombotic events following the BNT162b2 mRNA COVID-19 vaccine (Pfizer-BioNTech) in Aotearoa New Zealand: A self-controlled case series study	t	Thrombosis Research	10.1016/j.thromres.2022.12.012
Wang S.-Y.; Liu W.-Q.; Li Y.-Q.; Li J.-X.; Zhu F.-C.	2023	A China-developed adenovirus vector-based COVID-19 vaccine: review of the development and application of Ad5-nCov	t	Expert Review of Vaccines	10.1080/14760584.2023.2242528
Khafaja S.; Youssef N.; El Zein Z.; Boutros C.F.; Bou Karroum S.; Abdel-Halim N.; Salameh R.; Hodroj D.; El Meski N.; Nasrallah O.; Bidikian A.; Bou Saba G.; Arabi M.T.; Hanna-Wakim R.; Dbaibo G.S.	2023	Multisystem inflammatory syndrome in children (MIS-C) and “Near MIS-C”: A continuum?	n	Frontiers in Pediatrics	10.3389/fped.2022.988706
Calva-Y-Rodríguez R.G.	2023	Acute hepatitis due to human rotavirus in children; [Hepatitis aguda por rotavirus humano en niños]	l	Revista Mexicana de Pediatria	10.35366/114207
Parida P.; Sudheesh N.; Sanjay E.R.; Jagadesh A.; Marate S.; Govindakaranavar A.	2023	The emergence of human metapneumovirus G gene duplication in hospitalized patients with respiratory tract infection, India, 2016–2018	n	Molecular Biology Reports	10.1007/s11033-022-08092-8
Orlova E.D.; Babachenko I.V.; Tian N.S.; Kozyrev E.A.; Alekseeva L.A.	2023	Clinical and laboratory features of viral lower respiratory tract infections in children; [КЛИНИКО-ЛАБОРАТОРНЫЕ ОСОБЕННОСТИ ВИРУСНЫХ ИНФЕКЦИЙ НИЖНИХ ДЫХАТЕЛЬНЫХ ПУТЕЙ У ДЕТЕЙ]	l	Jurnal Infektologii	10.22625/2072-6732-2023-15-2-84-92
Kunze W.	2023	Adenovirus tonsillitis - Diagnostic and therapeutic challenges; [Adenovirus-Tonsillitis – diagnostische und therapeutische Herausforderungen]	n	Padiatrische Praxis
Yang Y.; Dong Y.; Li G.; Yin B.; Tang X.; Jia L.; Zhang X.; Yang W.; Wang C.; Peng X.; Zhang Y.; Cao Y.; Xu X.	2023	Pregnancy outcomes following natural conception and assisted reproduction treatment in women who received COVID-19 vaccination prior to conception: a population-based cohort study in China	n	Frontiers in Medicine	10.3389/fmed.2023.1250165
Dalgiç B.Ç.T.; Yenİşehİrlİ G.; Akkan M.; Şİrİn E.U.	2023	COVID-19 pandemic measures reduced the rate of acute gastroenteritis positivity caused by rotavirus and/or adenovirus; [COVID-19 pandemi önlemleri rotavirüs ve/veya adenovirüs kaynaklı akut gastroenterit pozitiflik oranını azalttı]	l	Turk Hijyen ve Deneysel Biyoloji Dergisi	10.5505/turkhijyen.2023.46690
Coimbra M.T.; Francisco J.A.T.S.; Freitas J.C.; Carvalho R.V.; Vilela S.R.B.; Ribeiro C.I.C.D.; Silvano J.L.C.S.L.; Pedroso S.; Almeida M.; Martins L.S.; Malheiro J.	2023	Excess Mortality in Kidney and Kidney-Pancreas Transplant Recipients in the COVID-19 Pandemic in Portugal—A Cohort Study	b	Transplant International	10.3389/ti.2023.11655
Taliyan R.; Sukhija R.; Kothekar A.; Mishra A.; Nair P.; Gurjar S.	2023	Gene therapy: advocacies, perspectives, and ethical provocations	t	Molecular Pharmaceutics and Nano Drug Delivery: Fundamentals and Challenges	10.1016/b978-0-323-91924-1.00013-7
Shaheen M.N.F.	2023	Viral diseases of vegetables and fruits in Egypt	c	Viral Diseases of Field and Horticultural Crops	10.1016/b978-0-323-90899-3.00017-3
Dong Z.-F.; Xu Z.-H.; Wang D.; Wu X.-F.; Ya X.-R.; Xia Y.; Shen Q.	2023	Genetic characteristics of coxsackie A4 virus in a cluster of human infections in Suzhou	n	Chinese Journal of Disease Control and Prevention	10.16462/j.cnki.zhjbkz.2023.03.021
Brankova N.; Levterova V.; Ivanova M.; Simeonovski I.; Malcheva М.	2023	CLINICAL CASE REPORT: PERTUSSIS INFECTION FOLLOWED BY A PARAPERTUSSIS INFECTION IN THE SAME CHILD	cr	Problems of Infectious and Parasitic Diseases	10.58395/faq0fx14
Jasielska M.; Kalita B.; Kałużny-Czyż M.; Grzybowska-Chlebowczyk U.	2023	Rotavirus and adenovirus infections and co-infections as a cause of acute gastroenteritis in hospitalized children – a single centre study	n	Pediatria Polska	10.5114/polp.2023.125465
Heydarifard Z.; Salimi V.; Achak F.; Zadheidar S.; Sadeghi K.; Yekaninejad M.S.; Mokhtari-Azad T.; Shafiei-Jandaghi N.Z.	2023	Human adenovirus 6 identification in tonsillar tissue of children with tonsillar hypertrophy	nc	Reviews and Research in Medical Microbiology	10.1097/MRM.0000000000000311
Kobayashi H.; Kimura M.Y.; Hasegawa I.; Suganuma E.; Ikehara Y.; Azuma K.; Ito T.; Ebata R.; Kurashima Y.; Kawasaki Y.; Shiko Y.; Saito N.; Iwase H.; Lee Y.; Noval Rivas M.; Arditi M.; Zuka M.; Hamada H.; Nakayama T.	2023	Increased Myosin light chain 9 expression during Kawasaki disease vasculitis	b	Frontiers in Immunology	10.3389/fimmu.2022.1036672
Boyarchuk O.R.; Pavlyshak V.V.	2023	Acute hepatitis of unknown origin in children: analysis of probable etiologies; [Гострий гепатит невідомої етіології у дітей: аналіз можливих етіологічних чинників]	np	Child's Health	10.22141/2224-0551.18.4.2023.1605
Zou M.; Zhai Y.; Mei X.; Wei X.	2023	Lactate dehydrogenase and the severity of adenoviral pneumonia in children: A meta-analysis	n	Frontiers in Pediatrics	10.3389/fped.2022.1059728
Bakir M.; Iqbal U.; Gazal A.N.; Robertson D.	2023	Case Report: Acute abdomen and large mesenteric mass as another face of multisystem inflammatory syndrome in an adolescent child: measure twice, act once!	cr	Frontiers in Pediatrics	10.3389/fped.2023.1324670
Khomenko V.E.; Iemets O.V.; Volosovets O.P.; Kryvopustov S.P.; Mozyrska O.V.	2023	Etiological spectrum of pneumonia in children in Kyiv, Ukraine; [Етіологічний спектр пневмоній у дітей y Києві, Україна]	n	Child's Health	10.22141/2224-0551.18.2.2023.1565
Most Z.M.; Jackson P.; Sebert M.; Perl T.M.	2023	Contrasting definitions and incidence of healthcare-associated respiratory viral infections in a pediatric hospital	n	Infection Control and Hospital Epidemiology	10.1017/ice.2022.33
Yujie H.; Shu Z.; Yan L.; Lin S.; Julong W.; Shaoxia S.; Wenkui S.; Man Z.; Zhong L.; Huailong Z.; Zengqiang K.; Ti L.	2023	Epidemiological analysis of human rhinovirus, respiratory syncytial virus and human adenovirus in Jinan from 2018 to 2019; [2018—2019 年济南市人鼻病毒和呼吸道合胞病毒及腺病毒感染分析]	l	Chinese Journal of Experimental and Clinical Virology	10.3760/cma.j.cn112866-20220514-00115
Dąbrowska-Leonik N.; Piątosa B.; Słomińska E.; Bohynikova N.; Bernat-Sitarz K.; Bernatowska E.; Wolska-Kuśnierz B.; Kałwak K.; Kołtan S.; Dąbrowska A.; Goździk J.; Ussowicz M.; Pac M.	2023	National experience with adenosine deaminase deficiency related SCID in Polish children	n	Frontiers in Immunology	10.3389/fimmu.2022.1058623
Moghadamnia M.; Eshaghi H.; Alimadadi H.; Dashti-Khavidaki S.	2023	A quick algorithmic review on management of viral infectious diseases in pediatric solid organ transplant recipients	n	Frontiers in Pediatrics	10.3389/fped.2023.1252495
Salikhov S.I.; Abdurakhmonov I.Y.; Oshchepkova Y.I.; Ziyavitdinov J.F.; Berdiev N.S.; Aisa H.A.; Shen J.; Xu Y.; Xu H.E.; Jiang X.; Zhang L.; Vypova N.L.; Allaberganov D.S.; Tagayalieva N.A.; Musabaev E.I.; Ibadova G.A.; Rajabov I.B.; Lokteva L.M.	2023	Repurposing of Rutan showed effective treatment for COVID-19 disease	n	Frontiers in Medicine	10.3389/fmed.2023.1310129
Canha I.; Silva M.J.; Silva M.A.; Costa M.S.; Saraiva R.O.; Ruge A.; Machado M.V.; Félix C.S.; Morão B.; Figueiredo P.N.; Mendes M.; Leal C.; Calinas F.	2023	COVID-19 Vaccination in Liver Cirrhosis: Safety and Immune and Clinical Responses; [Vacinação COVID-19 na cirrose hepática: segurança e respostas imunológica e clínica]	t	GE Portuguese Journal of Gastroenterology	10.1159/000534740
Vera-Valencia G.; Rendón-Macías M.E.; López-Enriquez C.; Casillas-Casillas M.C.; Escobedo-Berumen L.; Ortega-Zárate P.N.; Buenfil-Rebolledo N.; Silva-Ramírez H.	2023	Impacto de la pandemia COVID-19 en la prevalencia de virus que causan infecciones respiratorias agudas en pacientes atendidos en urgencias pediátricas	l	Revista Mexicana de Pediatria	10.35366/114202
Deng G.; Shi T.	2023	Outbreak of severe acute hepatitis of unknown cause in children in 2022: analysis of plausible pathogenic mechanism	n	Journal of Army Medical University	10.16016/j.2097-0927.202211036
Wang S.; Liu A.; Wang N.; Wang Y.; Zhang A.; Wang L.; Yu W.; Li C.; Zhang Y.; Hu Q.	2023	Use of blinatumomab and CAR T-cell therapy in children with relapsed/refractory leukemia: A case series study	n	Frontiers in Pediatrics	10.3389/fped.2022.1100404
De Rose D.U.; Maddaloni C.; Martini L.; Ronci S.; Pugnaloni F.; Marrocco G.; Di Pede A.; Di Maio V.C.; Russo C.; Ronchetti M.P.; Perno C.F.; Braguglia A.; Calzolari F.; Dotta A.	2023	Are lung ultrasound features more severe in infants with bronchiolitis and coinfections?	n	Frontiers in Pediatrics	10.3389/fped.2023.1238522
Lemoine C.P.; Brandt K.A.; Keswani M.; Superina R.	2023	Outcomes after ABO incompatible pediatric liver transplantation are comparable to ABO identical/compatible transplant	n	Frontiers in Pediatrics	10.3389/fped.2023.1092412
Yin Z.; Fang Q.; Wen T.; Zheng C.; Fu C.; Wang S.; Li J.; Gong X.	2023	Effectiveness of COVID-19 vaccines against SARS-CoV-2 Omicron variants during two outbreaks from March to May 2022 in Quzhou, China	t	Human Vaccines and Immunotherapeutics	10.1080/21645515.2022.2163813
Tian Y.; Chen L.; Shi Y.	2023	Safety, Efficacy, and Immunogenicity of Varying Types of COVID-19 Vaccines in Children Younger Than 18 Years: An Update of Systematic Review and Meta-Analysis	t	Vaccines	10.3390/vaccines11010087
Konrad E.R.; Soo J.; Conroy A.L.; Namasopo S.; Opoka R.O.; Hawkes M.T.	2023	Circulating markers of neutrophil activation and lung injury in pediatric pneumonia in low-resource settings	n	Pathogens and Global Health	10.1080/20477724.2022.2160885
Kumar S.; Basu M.; Ghosh P.; Ansari A.; Ghosh M.K.	2023	COVID-19: Clinical status of vaccine development to date	t	British Journal of Clinical Pharmacology	10.1111/bcp.15552
Ou X.; Fang Z.; Li W.; Xia Y.; Xia J.; Zhang J.	2023	Novel role for integrin β4 in asthmatic children infected with Mycoplasma pneumoniae	b	Journal of Asthma	10.1080/02770903.2022.2149932
Varela M.L.; Comba A.; Faisal S.M.; Argento A.; Franson A.; Barissi M.N.; Sachdev S.; Castro M.G.; Lowenstein P.R.	2023	Gene Therapy for High Grade Glioma: The Clinical Experience	t	Expert Opinion on Biological Therapy	10.1080/14712598.2022.2157718
Krumbein H.; Kümmel L.S.; Fragkou P.C.; Thölken C.; Hünerbein B.L.; Reiter R.; Papathanasiou K.A.; Renz H.; Skevaki C.	2023	Respiratory viral co-infections in patients with COVID-19 and associated outcomes: A systematic review and meta-analysis	n	Reviews in Medical Virology	10.1002/rmv.2365
Lv W.; Chen T.; Wang S.; Li C.; Zhang B.; Wang L.; Xv F.; Cao F.; Wang J.; Chen L.; Liao C.; Li N.; Liu H.	2023	Feasibility of high-throughput drug sensitivity screening (HDS)-guided treatment for children with refractory or relapsed acute myeloid leukemia	b	Frontiers in Pediatrics	10.3389/fped.2023.1117988
Caldirola M.S.; Seminario A.G.; Luna P.C.; Curciarello R.; Docena G.H.; Fernandez Escobar N.; Drelichman G.; Gattorno M.; de Jesus A.A.; Goldbach-Mansky R.; Gaillard M.I.; Bezrodnik L.	2023	Case report: De novo SAMD9L truncation causes neonatal-onset autoinflammatory syndrome which was successfully treated with hematopoietic stem cell transplantation	cr	Frontiers in Pediatrics	10.3389/fped.2023.1108207
Patel N.; Sethi Y.; Kaka N.; Kaiwan O.; Gupta I.; Shaheen R.S.; Sapoor S.; Chopra H.; Popoviciu M.S.; Emran T.B.; Cavalu S.	2023	Acute Hepatitis of Unknown Origin in Pediatric Age Group: Recent Outbreaks and Approach to Management	n	Journal of Clinical Medicine	10.3390/jcm12010009
Grasso A.G.; Simeone R.; Maestro A.; Zanon D.; Maximova N.	2023	Pre-Transplant Total Lymphocyte Count Determines Anti-Thymocyte Globulin Exposure, Modifying Graft-versus-Host Disease Incidence and Post-Transplant Thymic Restoration: A Single-Center Retrospective Study	n	Journal of Clinical Medicine	10.3390/jcm12020730
Amodio E.; De Grazia S.; Genovese D.; Bonura F.; Filizzolo C.; Collura A.; Di Bernardo F.; Giammanco G.M.	2023	Clinical and Epidemiologic Features of Viral Gastroenteritis in Hospitalized Children: An 11-Year Surveillance in Palermo (Sicily)	nc	Viruses	10.3390/v15010041
Hartiala M.; Lahti E.; Toivonen L.; Waris M.; Ruuskanen O.; Peltola V.	2023	Biomarkers of viral and bacterial infection in rhinovirus pneumonia	n	Frontiers in Pediatrics	10.3389/fped.2023.1137777
Santiago-Olivares C.; Martínez-Alvarado E.; Rivera-Toledo E.	2023	Persistence of RNA Viruses in the Respiratory Tract: An Overview	n	Viral Immunology	10.1089/vim.2022.0135
Janković S.M.; Janković S.V.; Vojinović R.; Lukić S.	2023	Investigational new drugs for the treatment of Dravet syndrome: an update	n	Expert Opinion on Investigational Drugs	10.1080/13543784.2023.2193680
Al-Eyadhy A.; Almazyad M.; Hasan G.; Almuhaideb Q.; AbuDujain N.; Alhaboob A.A.N.; Alfawaz F.; Alshenaifi S.; Alfayez F.; Aljebrin Y.; Alsohime F.; Alabdulhafid M.; Temsah M.-H.	2023	The burden of viral infections in pediatric intensive care unit between endemic and pandemic coronavirus infections: A tertiary care center experience	n	Journal of Infection and Chemotherapy	10.1016/j.jiac.2022.09.007
Mayr L.; Steinmaurer T.; Weseslindtner L.; Madlener S.; Strassl R.; Gojo J.; Azizi A.A.; Slavc I.; Peyrl A.	2023	Viral infections in pediatric brain tumor patients treated with targeted therapies	n	Pediatric Blood and Cancer	10.1002/pbc.30065
Aldouby Bier G.; Zaidman I.; Dinur Schejter Y.; NaserEddin A.; Stepensky P.; Even-Or E.	2023	Vedolizumab for pediatric patients with gastrointestinal acute graft-versus-host-disease	n	Pediatric Blood and Cancer	10.1002/pbc.30061
Kick G.R.; Whiting R.E.H.; Ota-Kuroki J.; Castaner L.J.; Morgan-Jack B.; Sabol J.C.; Meiman E.J.; Ortiz F.; Katz M.L.	2023	Intravitreal gene therapy preserves retinal function in a canine model of CLN2 neuronal ceroid lipofuscinosis	t	Experimental Eye Research	10.1016/j.exer.2022.109344
Stuart A.S.V.; Virta M.; Williams K.; Seppa I.; Hartvickson R.; Greenland M.; Omoruyi E.; Bastian A.R.; Haazen W.; Salisch N.; Gymnopoulou E.; Callendret B.; Faust S.N.; Snape M.D.; Heijnen E.	2023	Phase 1/2a Safety and Immunogenicity of an Adenovirus 26 Vector Respiratory Syncytial Virus (RSV) Vaccine Encoding Prefusion F in Adults 18–50 Years and RSV-Seropositive Children 12–24 Months	t	Journal of Infectious Diseases	10.1093/infdis/jiac407
Fraint E.; Farooki S.; Klein E.; Mauguen A.; Prockop S.E.; Scaradavou A.; Curran K.; Cancio M.; Spitzer B.; Boelens J.J.; Oved J.; Harris A.; O'Reilly R.J.; Kernan N.A.	2023	Durable Engraftment and Excellent Overall Survival After CD34-Selected Peripheral Blood Stem Cell Boost in Pediatric Patients With Poor Graft Function Following Allogeneic Stem Cell Transplantation	n	Transplantation and Cellular Therapy	10.1016/j.jtct.2022.09.027
Romero-Gomez, MP; Gomez-Arroyo, B; Gonzalez-Donapetry, P; Cendejas-Bueno, E; Garcia-Rodriguez, J	2023	Rapid antigen test for adenovirus in children: Age and onset of symptoms are important	v	ENFERMEDADES INFECCIOSAS Y MICROBIOLOGIA CLINICA	10.1016/j.eimc.2022.09.008
Grand, RJ	2022	A link between severe hepatitis in children and adenovirus 41 and adeno-associated virus 2 infections	n	JOURNAL OF GENERAL VIROLOGY	10.1099/jgv.0.001783
Stein, M; Shapira, M; Bamberger, E; Chistyakov, I; Dumov, D; Srugo, I; Stein, M; Bont, LJ; Klein, A	2022	BV score differentiates viral from bacterial-viral co-infection in adenovirus PCR positive children	n	FRONTIERS IN PEDIATRICS	10.3389/fped.2022.990750
Song, W; Shen, Y; Xu, W	2022	CLINICAL CHARACTERISTICS AND RISK FACTORS OF MORTALITY IN CHILDREN WITH ADENOVIRUS PNEUMINIA	np	PEDIATRIC CRITICAL CARE MEDICINE
Alici, A; Çam, S	2022	How Have the COVID-19 Pandemic Precautions Affected the Frequency of Rotavirus and Enteric Adenovirus in Pediatric Patients?	np	MEDITERRANEAN JOURNAL OF INFECTION MICROBES AND ANTIMICROBIALS	10.4274/mjima.galenos.2022.2022.39
Alhumaid, S; Al Alawi, Z; Alnaim, AA; Al Ghamdi, MA; Alabdulqader, M; Al Noaim, K; Rabaan, AA; Al Mutared, KM; Al Dossary, N; Alsuliman, M; Almatawah, YA; AlOmran, AT; Al HajjiMohammed, SM; Alfarhan, DR; Al Suwaiq, HA; Al Mutarid, MM; Alkolib, MJ; Mohapatra, RK; Al Mutair, A	2022	Intussusception and COVID-19 in Children: A Systematic Review and Meta-Analysis	n	CHILDREN-BASEL	10.3390/children9111745
Zhong, R; Yi, F; Xiang, F; Qiu, YF; Zhu, L; Zou, YH; Wang, W; Zhang, Q	2022	Hepatitis of unknown etiology in children: Current evidence and association	n	WORLD JOURNAL OF CLINICAL CASES	10.12998/wjcc.v10.i35.12837
Yadav, A; Sarkar, R; Mendiratta, V; Jais, M; Basu, S; Sonker, S	2023	A Study of Viral Causes of Fever with Rash in Children	n	INDIAN JOURNAL OF PAEDIATRIC DERMATOLOGY	10.4103/ijpd.ijpd_37_23
Matthews, PC; Campbell, C; Sandulescu, O; Maticic, M; Ruta, SM; Rivero-Juárez, A; van Welzen, BJ; Tan, BK; Garcia, F; Gherlan, GS; Çinar, G; Hasanoglu, I; Gmizic, I; Nicolini, LA; Santos, L; Sargsyants, N; Velikov, P; Habibovic, S; Fourati, S; Zidovec-Lepej, S; Herder, V; Dudman, S; Miron, VD; Irving, W; Sahin, GÖ	2022	Acute severe hepatitis outbreak in children: A perfect storm. What do we know, and what questions remain?	n	FRONTIERS IN PHARMACOLOGY	10.3389/fphar.2022.1062408
Colito, DA; Dorta-Guerra, R; Lima, HSD; Pina, C; Gonçalves, D; Valladares, B; Foronda, P	2022	Epidemiological investigations of diarrhea in children in Praia city, Cape Verde	nc	FRONTIERS IN MICROBIOLOGY	10.3389/fmicb.2022.1059431
Callaby, H; Mcguire, E; Rajwal, S; Stahlschmidt, J; Hartley, J; Brown, RM; Deheragoda, M; Quaglia, A; Rampling, T; Houlihan, CF; Gordon, NC; Brown, CS; Simmons, R; Samson, A; Mandal, S; Grammatikopoulos, T; Demirjian, A	2024	Histopathological findings from the investigation of paediatric acute hepatitis of unknown aetiology, United Kingdom 2022	n	JOURNAL OF PEDIATRIC GASTROENTEROLOGY AND NUTRITION	10.1002/jpn3.12133
Çimen, B; Aktas, O	2022	Distribution of bacterial, viral and parasitic gastroenteritis agents in children under 18 years of age in Erzurum, Turkey, 2010-2020	np	GERMS	10.18683/germs.2022.1350
Vimalesvaran, S; Verma, A; Kyrana, E; Deheragoda, M; Dhawan, A	2023	Acute hepatitis of unknown aetiology in children: a clinical update on the recent outbreak with mechanistic insights	n	CLINICAL AND EXPERIMENTAL IMMUNOLOGY	10.1093/cei/uxad023
Zhang, H; Li, HJ; Wang, LJ; Huang, LS; Ma, QB; Wu, HW; Pang, HC; Chen, YP; Ruan, ZS	2022	Development of a model for early differentiation of adenovirus pneumonia from Mycoplasma pneumoniae pneumonia	n	TRANSLATIONAL PEDIATRICS	10.21037/tp-22-6
Zhang, LY; Huang, LS; Yue, YH; Fawaz, R; Lim, JK; Fan, JG	2022	Acute Hepatitis of Unknown Origin in Children: Early Observations from the 2022 Outbreak	n	JOURNAL OF CLINICAL AND TRANSLATIONAL HEPATOLOGY	10.14218/jcth.2022.00281
Cáceres, C; Castillo, M; Carrillo, K; Tapia, C; Valderrama, G; Maquilón, C; Toro-Ascuy, D; Zorondo-Rodríguez, F; Fuenzalida, LF	2023	Overnutrition as a risk factor for more serious respiratory viral infections in children: A retrospective study in hospitalized patients	n	ENDOCRINOLOGIA DIABETES Y NUTRICION	10.1016/j.endinu.2023.05.001
Lu, LJ; Zhong, HQ; Xu, MH; Jia, R; Liu, PC; Su, LY; Cao, LF; Zhu, XH; Xu, J	2023	Diversity of classic and novel human astrovirus in outpatient children with acute gastroenteritis in Shanghai, China	nc	FRONTIERS IN MICROBIOLOGY	10.3389/fmicb.2023.1265843
Sim, JY; Chen, YC; Hsu, WY; Chen, WY; Chou, Y; Chow, JC; Lai, YC; Tang, HJ; Chen, CC; Ho, CH; Chang, TH	2022	Circulating pediatric respiratory pathogens in Taiwan during 2020: Dynamic change under low COVID-19 incidence	n	JOURNAL OF MICROBIOLOGY IMMUNOLOGY AND INFECTION	10.1016/j.jmii.2022.03.005
Sun, YP; Qiang, HS; Lei, SY; Zheng, XY; Zhang, HX; Su, YY; Zheng, ZZ; Zhang, J; Lin, XZ; Zhou, YL	2022	Epidemiological Features, Risk Factors, and Disease Burden of Respiratory Viruses among Hospitalized Children with Acute Respiratory Tract Infections in Xiamen, China	n	JAPANESE JOURNAL OF INFECTIOUS DISEASES	10.7883/yoken.jjid.2022.097
Tollefson, AE; Hussein, ITM; Toth, K; Bowlin, TL	2022	Filociclovir is a potent inhibitor of human adenovirus F41	t	ANTIVIRAL RESEARCH	10.1016/j.antiviral.2022.105431
Holterhus, M; Hennies, M; Hillmann, H; Thorer, H; Rossig, C; Burkhardt, B; Groll, AH	2023	Parvovirus B19 infection in pediatric allogeneic hematopoietic cell transplantation - Single-center experience and review	n	TRANSPLANT INFECTIOUS DISEASE	10.1111/tid.14028
[Anonymous]	2023	Paediatric Adenovirus Repurposing antiviral drugs	b	CURRENT SCIENCE	10.1080/07391102.2023.22
Song, W; Shen, Y; Xu, W	2022	CLINICAL CHARATERISTICS AND PROGNOSTIC FACTORS FOR RESPIRATORY SEQUELAE IN CHILDREN WITH ADENOVIRAL PNEUMONIA WITH ONE YEAR FOLLOW-UP	n	PEDIATRIC CRITICAL CARE MEDICINE
Li, Y; Lin, FY; Li, W; Chen, G; Li, S; Liu, B; Li, HT; Song, C; Lu, RL; Pan, PH	2023	Comparison of clinical, laboratory and radiological characteristics between Chlamydia psittaci and adenovirus pneumonias: a multicenter retrospective study	n	INTERNATIONAL JOURNAL OF INFECTIOUS DISEASES	10.1016/j.ijid.2022.11.029
He, JS; Munir, F; Ragoonanan, D; Zaky, W; Khazal, SJ; Tewari, P; Fueyo, J; Gomez-Manzano, C; Jiang, H	2023	Combining CAR T Cell Therapy and Oncolytic Virotherapy for Pediatric Solid Tumors: A Promising Option	t	IMMUNO	10.3390/immuno3010004
Fall, A; Campodonico, VL; Howard, C; Gallagher, N; Bailey, G; Kajon, AE; Mostafa, HH	2023	Dissemination and genome characterization of a human adenovirus F41 in a patient with B-Cell lymphoma	cr	VIROLOGY JOURNAL	10.1186/s12985-023-02101-3
Tian, XG; Li, X; Qiu, SY; Zhou, R; Liu, WK	2023	Abnormal liver function in children hospitalized with acute respiratory infection of adenoviruses: a retrospective study	n	VIROLOGICA SINICA	10.1016/j.virs.2023.07.007
Wu, LF; Lin, YH; Yin, JZ; Yang, CB; Jiang, YS; Zhai, LL; Wang, YL; Zhu, L; Wu, QH; Zhang, B; Wan, CS; Zhao, W; Yang, Y; Shen, CG; Xiao, WW	2024	Development of monoclonal antibodies targeting the conserved fragment of hexon protein to detect different serotypes of human adenovirus	b	MICROBIOLOGY SPECTRUM	10.1128/spectrum.01816-23
Crawford, R; Dachepally, R; Akmyradov, C; Prodhan, P	2023	Mortality among children with congenital heart disease and adenovirus pneumonia	np	AMERICAN JOURNAL OF THE MEDICAL SCIENCES
Koger-Pease, C; Perera, DJ; Ndao, M	2023	Recent Advances in the Development of Adenovirus-Vectored Vaccines for Parasitic Infections	t	PHARMACEUTICALS	10.3390/ph16030334
Kislal, FM; Hanilçe, Y; Altas, B; Büyükbasaran, ZE; Güven, D	2023	The disappearance of respiratory syncytial virus and influenza viruses in children during the second year of the COVID-19 pandemic-are non-pharmaceutical interventions as effective as vaccines?	n	EUROPEAN REVIEW FOR MEDICAL AND PHARMACOLOGICAL SCIENCES
Tao, Y; Luo, CJ; Zhang, BH; Shen, XY; Zhao, RK; Ma, BY; Shen, N; Luo, CY; Wang, JM; Xia, YJ; Xie, L; Chen, J; Mo, X	2024	Diagnostic performance of a multiplexed gastrointestinal PCR panel for identifying diarrheal pathogens in children undergoing hematopoietic stem cell transplant	v	WORLD JOURNAL OF PEDIATRICS	10.1007/s12519-023-00776-w
Karimi, M; Nodoushan, AJ; Sayedi, SJ; Shahzeidi, A	2023	Epiglottitis Caused by COVID-19 Infection in a Four-Year-Old Boy	cr	INTERNATIONAL JOURNAL OF PEDIATRICS-MASHHAD	10.22038/ijp.2021.59266.4618
Götting, J; Cordes, AK; Steinbrück, L; Heim, A	2022	Molecular phylogeny of human adenovirus type 41 lineages	nc	VIRUS EVOLUTION	10.1093/ve/veac098
Barr, RS; Drysdale, SB	2023	Viral Respiratory Tract Infections in the Immunocompromised Child	n	PEDIATRIC INFECTIOUS DISEASE JOURNAL	10.1097/inf.0000000000003855
Hossain, ME; Rahman, MZ; Islam, MM; Hoque, AF; Sumiya, MK; Begum, N; Alam, MM; Uddin, KMM; Hassan, MZ; Rahman, M; Goswami, DR; Brooks, WA	2022	Pre COVID-19 molecular epidemiology of respiratory syncytial virus (RSV) among children in Bangladesh	nc	HELIYON	10.1016/j.heliyon.2022.e11043
Biskup, UG; Steyer, A; Lusa, L; Strle, F; Pokorn, M; Mrvic, T; Grosek, S; Petrovec, M; Virant, MJ	2023	Molecular Typing of Mastadenoviruses in Simultaneously Collected Nasopharyngeal Swabs and Stool Samples from Children Hospitalized for Acute Bronchiolitis, Acute Gastroenteritis, and Febrile Seizures		MICROORGANISMS	10.3390/microorganisms11030780
Jorquera, LA; Wilhelm, BJ; Conca, RN	2022	Hepatitis of unknown etiology in pediatric population	n	REVISTA CHILENA DE INFECTOLOGIA
Abdulhamid, A; Kanwar, N; Selvarangan, R	2023	Adenovirus Detection, Quantitation, and Genotyping in Immunocompromised Pediatric Patients	a	JOURNAL OF MOLECULAR DIAGNOSTICS
Hsu, HT; Huang, FL; Ting, PJ; Chang, CC; Chen, PY	2022	The epidemiological features of pediatric viral respiratory infection during the COVID-19 pandemic in Taiwan	np	JOURNAL OF MICROBIOLOGY IMMUNOLOGY AND INFECTION	10.1016/j.jmii.2021.09.017
Munoz, SMV; Haddad, SD; Beltran, AM; Gonzalez, CB; Vanegas, MN; Moreno-Lopez, S; Rueda-Guevara, P; Barrera, P; Pineros, JG; Mejia, LM; Mesa, ML; Restrepo-Gualteros, S; Castaneda, OLB; Varela, AR	2022	Incidence, etiology, sociodemographic and clinical characterization of acute respiratory failure in pediatric patients at a high-altitude city: A multicenter cohort study	n	FRONTIERS IN PEDIATRICS	10.3389/fped.2022.1009375
Chapin, CA; Diamond, T; Harris, RM; Vaccaro, O; Loomes, KM; Behrens, EM; Alonso, EM	2023	ADENOVIRUS IS NOT DETECTED IN LIVER TISSUE FROM A LARGE MULTICENTER COHORT OF CHILDREN WITH ACUTE LIVER FAILURE	n	HEPATOLOGY
Gumanova, NG; Zlobina, PD; Bogdanova, NL; Brutyan, HA; Kalemberg, EN; Metelskaya, VA; Davtyan, KV; Drapkina, OM	2023	Associations of adenovirus-reactive immunoglobulins with atrial fibrillation and body mass index	n	FRONTIERS IN CARDIOVASCULAR MEDICINE	10.3389/fcvm.2023.1190051
Hupat, EW	2022	Hepatitis of unknown cause in children and its possible relationship with Adenovirus serotypes 40/41 and SARS-CoV-2	n	ANDES PEDIATRICA	10.32641/espediatr.v93i6.4547
Tokman, H; Ergin, S; Saribas, S; Dinc, H; Cengiz, M; Yavuzer, S; Cizmecigil, U; Onder, N; Yilmaz, H; Eryigit, O; Gareayaghi, N; Kocazeybek, B	2022	The Role of Adenovirus-36 in Adults with Obesity-Induced Type 2 Diabetes	n	CLINICAL LABORATORY	10.7754/clin.lab.2022.220226
Delle Cave, F; Tumino, A; Comoli, P; Zecca, M; Rotella, J; Siciliano, M; Tambaro, FPP; Compagno, F; Panigari, A	2023	Role of Polyomavirus BK and Adenovirus in the Development of Urinary Tract Complications in Pediatric Hematopoietic Stem Cell Transplantation	n	BLOOD	10.1182/blood-2023-187768
Root-Bernstein, R; Churchill, E; Oliverio, S	2023	T Cell Receptor Sequences Amplified during Severe COVID-19 and Multisystem Inflammatory Syndrome in Children Mimic SARS-CoV-2, Its Bacterial Co-Infections and Host Autoantigens	n	INTERNATIONAL JOURNAL OF MOLECULAR SCIENCES	10.3390/ijms24021335
Soysal, B; Özdemir, SA; Gönüllü, A; Kalkanli, OH; Ayhan, FY; Çalkavur, S; Yildirim, TG	2022	Evaluation of Newborns with Non-COVID-19 Pneumonia Hospitalized in the Neonatal Intensive Care Unit during the COVID-19 Pandemic, Turkey, Izmir 2020-2021	c	JOURNAL OF PEDIATRIC INFECTIOUS DISEASES	10.1055/s-0042-1755212
Ou, FF; Li, MJ; Mei, LB; Lin, XZ; Wu, YA	2022	Congenital Short-Bowel Syndrome Is Associated With a Novel Deletion Mutation in the CLMP Gene: Mutations in CLMP Caused CSBS	b	FRONTIERS IN PEDIATRICS	10.3389/fped.2021.778859
Schaefer, E; Vu, C; Flower, A; Ayello, J; Chu, Y; Van De Ven, C; Mintzer, E; Harrison, L; Morris, E; Wang, Y; Shenoy, S; Lee, DA; Abu-Arja, R; Johnson, BD; Verneris, MR; Dvorak, CC; Chu, J; Cooke, KR; Talano, JA; Bunin, N	2023	Treatment of Refractory Adenovirus (ADV) Infections Using Adv-Specific Cytotoxic TLymphocytes (CTLs) in Children, Adolescents and Young Adults (CAYA) Post Allogeneic Hematopoietic Stem Cell Transplantation (AlloHSCT), Solid Organ Transplantation (SOT), or with Primary Immunodeficiency (PID)	n	BLOOD	10.1182/blood-2023-188013
Shah, S; Rao, K; Patrick, K; Mirci-Danicar, O; Wynn, R	2023	GRAFT FAILURE COMPLICATING ADENOVIRUS INFECTION: A UK NATIONAL EXPERIENCE	n	BONE MARROW TRANSPLANTATION
Montesinos-Guevara, C; Buitrago-Garcia, D; Felix, ML; Guerra, CV; Hidalgo, R; Martinez-Zapata, MJ; Simancas-Racines, D	2022	Vaccines for the common cold	t	COCHRANE DATABASE OF SYSTEMATIC REVIEWS	10.1002/14651858.cd002190.pub6
Tarabichi, O; Correa, T; Kul, E; Phillips, S; Darkazanly, B; Young, SM; Hansen, MR	2023	Development and evaluation of helper dependent adenoviral vectors for inner ear gene delivery	t	HEARING RESEARCH	10.1016/j.heares.2023.108819
Lan, WD; Quan, LL; Li, YQ; Ou, JX; Duan, BY; Mei, T; Tan, X; Chen, WW; Feng, LQ; Wan, CS; Zhao, W; Chodosh, J; Seto, D; Zhang, QW	2023	Isolation of novel simian adenoviruses from macaques for development of a vector for human gene therapy and vaccines	t	JOURNAL OF VIROLOGY	10.1128/jvi.01014-23
Homma, T; Kubota, J; Takahata, N; Akiyama, M	2024	DEVELOPMENT OF LUPUS-ANTICOAGULANT HYPOPROTHROMBINEMIA SYNDROME CAUSED BY ADENOVIRUS ENTEROCOLITIS IN A YOUNG GIRL	cr	PEDIATRIC BLOOD & CANCER
Cloquell, A; Mateo, I; Gambera, S; Pumarola, M; Alemany, R; García-Castro, J; Perisé-Barrios, AJ	2022	Systemic cellular viroimmunotherapy for canine high-grade gliomas	t	JOURNAL FOR IMMUNOTHERAPY OF CANCER	10.1136/jitc-2022-005669
Oya, S; Yoshida, H; Miyachi, M; Yagyu, S; Katsumi, Y; Kikuchi, K; Tsuchiya, K; Konishi, E; Yamamoto, M; Iehara, T	2024	A NOVEL CONDITIONALLY REPLICATIVE ONCOLYTIC ADENOVIRUS UNDER THE CONTROL OF THE SALL4 PROMOTER INHIBITS THE GROWTH OF RHABDOID TUMORS	t	PEDIATRIC BLOOD & CANCER
Brüssow, H	2023	Do we need nasal vaccines against COVID 19 to suppress the transmission of infections?	t	MICROBIAL BIOTECHNOLOGY	10.1111/1751-7915.14181
El-Mokhtar, MA; Sayed, IM; Kamel, AM; Mesalam, AA; Elgohary, EA; Khalaf, KAB; Adel, S; Elfadl, AA; Khalifa, WA; Ramadan, HKA	2022	The First Report of Coxiella burnetii as a Potential Neglected Pathogen of Acute Hepatitis of Unknown Causes in Egypt	cr	MICROORGANISMS	10.3390/microorganisms10112168
Liu, ZK; Li, N; Liu, GX; Xu, L; Dong, Y; Meng, RG; Yang, Y; Zhan, SY	2023	No increased risk of intussusception after pentavalent rotavirus vaccination in China: a retrospective birth cohort using electronic health records of Ningbo city	t	EMERGING MICROBES & INFECTIONS	10.1080/22221751.2023.2270062
Karandikar, PV; Suh, L; Gerstl, JVE; Blitz, SE; Qu, QR; Won, SY; Gessler, FA; Arnaout, O; Smith, TR; Peruzzi, PP; Yang, W; Friedman, GK; Bernstock, JD	2023	Positioning SUMO as an immunological facilitator of oncolytic viruses for high-grade glioma	t	FRONTIERS IN CELL AND DEVELOPMENTAL BIOLOGY	10.3389/fcell.2023.1271575
Lobby, JL; Uddbäck, I; Scharer, CD; Mi, T; Boss, JM; Thomsen, AR; Christensen, JP; Kohlmeier, JE	2022	Persistent Antigen Harbored by Alveolar Macrophages Enhances the Maintenance of Lung-Resident Memory CD8+ T Cells	b	JOURNAL OF IMMUNOLOGY	10.4049/jimmunol.2200082
Zhang, SX; Tian, LG; Lu, Y; Wang, L; Lyu, W; Zheng, JX; Lyu, S; Pang, LL; Yang, GB; Wang, HL; Liu, RT; Chen, GH; Wang, JC	2023	Synergistic Effects of Rotavirus and Co-Infecting Viral Enteric Pathogens on Diarrheal Disease - Guangzhou City, Guangdong Province, China, 2019	n	CHINA CDC WEEKLY	10.46234/ccdcw2023.138
Li, QC; Wang, SQ; Cao, ZZ; Zhou, SH	2023	Enhanced Mitophagy in Cholesteatoma Epithelial Cells	b	OTOLOGY & NEUROTOLOGY	10.1097/mao.0000000000003986
Fan, Y; Gao, RZ; Shang, YY; Tian, X; Zhao, Y; Chen, XM	2023	Presence of SARS-CoV-2 in middle ear fluid and characterization of otitis media with effusion in patients with COVID-19	n	INTERNATIONAL JOURNAL OF INFECTIOUS DISEASES	10.1016/j.ijid.2023.08.024
Zhang, JJ; Tang, YL; Hu, ZY; Xu, WJ; Ma, Y; Xu, PP; Xing, HR; Niu, Q	2023	The inhibition of TRPML1/TFEB leads to lysosomal biogenesis disorder, contributes to developmental fluoride neurotoxicity	b	ECOTOXICOLOGY AND ENVIRONMENTAL SAFETY	10.1016/j.ecoenv.2023.114511
Liu, XY; Li, M; Yang, T; He, RQ; Guo, X; Chen, MW	2023	Viral and Atypical Pathogen's Epidemiology of a Large Cohort of Patients with Acute Respiratory Tract Infections in Shaanxi Province, Northwest China	n	INTERNATIONAL JOURNAL OF GENERAL MEDICINE	10.2147/ijgm.s400118
Osowicki, J; Morgan, HJ; Harris, A; Clothier, HJ; Buttery, JP; Kiers, L; Crawford, NW	2022	Guillain-Barre syndrome temporally associated with COVID-19 vaccines in Victoria, Australia	t	VACCINE	10.1016/j.vaccine.2022.10.084
Amza, A; Nassirou, B; Kadri, B; Ali, S; Mariama, B; Ibrahim, CM; Roufaye, LA; Lebas, E; Colby, E; Zhong, LN; Chen, CD; Ruder, K; Yu, D; Liu, YH; Abraham, T; Chang, AR; Mai, LN; Hinterwirth, A; Seitzman, GD; Lietman, TM; Doan, T	2023	Comprehensive Profile of Pathogens and Antimicrobial Resistance in Conjunctivitis Cases from Niger	n	AMERICAN JOURNAL OF TROPICAL MEDICINE AND HYGIENE	10.4269/ajtmh.23-0498
Peggs, KS; Albon, SJ; Espuelas, MO; Irving, C; Richardson, R; Casanovas-Company, J; Wallace, R; Guvenel, A; Ghorashian, S; Collura, A; Subramaniyam, M; Flutter, B; Popova, B; Castro, F; Lopes, A; Champion, K; Schofield, O; Clifton-Hadley, L; Taylor, T; Farrell, M; Adams, S; Gilmour, KC; Mackinnon, S; Tholouli, E; Amrolia, PJ	2023	Immunotherapy with CD25/CD71-allodepleted T cells to improve T-cell reconstitution after matched unrelated donor hematopoietic stem cell transplant: a randomized trial	b	CYTOTHERAPY	10.1016/j.jcyt.2022.08.010
Cantrell, ME; Sylvestre, E; Wharton, HC; Scheidegger, R; Curchod, L; Gute, DM; Griffiths, J; Julian, TR; Pickering, AJ	2023	Hands Are Frequently Contaminated with Fecal Bacteria and Enteric Pathogens Globally: A Systematic Review and Meta-analysis	n	ACS ENVIRONMENTAL AU	10.1021/acsenvironau.2c00039
Kimura, H; Hayashi, Y; Kitagawa, M; Yoshizaki, M; Saito, K; Harada, K; Okayama, K; Miura, Y; Kimura, R; Shirai, T; Fujita, K; Machida, S; Ito, K; Kurosawa, I	2023	Pathogen Profiles in Outpatients with Non-COVID-19 during the 7th Prevalent Period of COVID-19 in Gunma, Japan	n	MICROORGANISMS	10.3390/microorganisms11092142
Gureser, AS; Karasartova, D; Sarzhanov, F; Kosar, N; Taylan-Ozkan, A; Dogruman-Al, F	2023	Prevalence of Blastocystis and Dientamoeba fragilis in diarrheal patients in Corum, Turkiye	n	PARASITOLOGY RESEARCH	10.1007/s00436-023-07987-0
Cui, SY; Li, YH; Zhang, XT; Wu, B; Li, M; Gao, JX; Xia, H; Xu, L	2022	FGF5 protects heart from sepsis injury by attenuating cardiomyocyte pyroptosis through inhibiting CaMKII/NFkB signaling	b	BIOCHEMICAL AND BIOPHYSICAL RESEARCH COMMUNICATIONS	10.1016/j.bbrc.2022.10.080
Capone, D; Adriano, Z; Cumming, O; Irish, SR; Knee, J; Nala, R; Brown, J	2023	Urban Onsite Sanitation Upgrades and Synanthropic Flies in Maputo, Mozambique: Effects on Enteric Pathogen Infection Risks	b	ENVIRONMENTAL SCIENCE & TECHNOLOGY	10.1021/acs.est.2c06864
Wang, Y; Kong, QL; Zhang, Q; Ma, TX; An, YQ; Zhou, YJ; Zhang, XL; Cao, B	2024	BPI23-Fcγ alleviates lethal multi-drug-resistant Acinetobacter baumannii infection by enhancing bactericidal activity and orchestrating neutrophil function	b	INTERNATIONAL JOURNAL OF ANTIMICROBIAL AGENTS	10.1016/j.ijantimicag.2023.107002
Hotta, C; Fujinuma, Y; Ogawa, T; Akita, M; Ogawa, T	2023	Surveillance of wastewater to monitor the prevalence of gastroenteritis viruses in Chiba prefecture (2014-2019)	c	JOURNAL OF EPIDEMIOLOGY	10.2188/jea.je20220305
Wang, SW; Mortazavi, J; Hart, JE; Hankins, JA; Katuska, LM; Farland, LV; Gaskins, AJ; Wang, YX; Tamimi, RM; Terry, KL; Rich-Edwards, JW; Missmer, SA; Chavarro, JE	2022	A prospective study of the association between SARS-CoV-2 infection and COVID-19 vaccination with changes in usual menstrual cycle characteristics	t	AMERICAN JOURNAL OF OBSTETRICS AND GYNECOLOGY	10.1016/j.ajog.2022.07.003
Fudaba, H; Wakimoto, H	2023	Oncolytic virus therapy for malignant gliomas: entering the new era	t	EXPERT OPINION ON BIOLOGICAL THERAPY	10.1080/14712598.2023.2184256
Tang, JY; Zeng, C; Cox, TM; Li, CF; Son, YM; Cheon, IS; Wu, Y; Behl, S; Taylor, JJ; Chakaraborty, R; Johnson, AJ; Shiavo, DN; Utz, JP; Reisenauer, JS; Midthun, DE; Mullon, JJ; Edell, ES; Alameh, MG; Borish, L; Teague, WG; Kaplan, MH; Weissman, D; Kern, R; Hu, HT; Vassallo, R; Liu, SL; Sun, J	2022	Respiratory mucosal immunity against SARS-CoV-2 after mRNA vaccination	b	SCIENCE IMMUNOLOGY	10.1126/sciimmunol.add4853
Yilmaz, BS; Gissen, P	2023	Genetic Therapy Approaches for Ornithine Transcarbamylase Deficiency	t	BIOMEDICINES	10.3390/biomedicines11082227
Qi, ZB; Zhao, J; Li, YH; Zhang, B; Hu, SC; Chen, YW; Ma, JH; Shu, YH; Wang, YM; Cheng, P	2023	Live-attenuated Japanese encephalitis virus inhibits glioblastoma growth and elicits potent antitumor immunity	t	FRONTIERS IN IMMUNOLOGY	10.3389/fimmu.2023.982180
Raicu, AM; Kadiyala, D; Niblock, M; Jain, A; Yang, YH; Bird, KM; Bertholf, K; Seenivasan, A; Siddiq, M; Arnosti, DN	2023	The Cynosure of CtBP: Evolution of a Bilaterian Transcriptional Corepressor	b	MOLECULAR BIOLOGY AND EVOLUTION	10.1093/molbev/msad003
Shi, PD; Xu, YP; Zhao, H; Qin, CF	2023	Artificial Biomimetic Mineralization of Viruses: More than Calcium	b	ADVANCED NANOBIOMED RESEARCH	10.1002/anbr.202300064
Tiwari, A; Hashemiaghdam, A; Laramie, MA; Maschi, D; Haddad, T; Stunault, MI; Bergom, C; Javaheri, A; Klyachko, V; Ashrafi, G	2023	Sirtuin3 ensures the metabolic plasticity of neurotransmission during glucose deprivation	b	JOURNAL OF CELL BIOLOGY	10.1083/jcb.202305048
Matsui, T; Ogimi, C	2023	Risk factors for severity in seasonal respiratory viral infections and how they guide management in hematopoietic cell transplant recipients	n	CURRENT OPINION IN INFECTIOUS DISEASES	10.1097/qco.0000000000000968
Sutherland, DM; Strebl, M; Koehler, M; Welsh, OL; Yu, XZ; Hu, LY; Natividade, RD; Knowlton, JJ; Taylor, GM; Moreno, RA; Wörz, P; Lonergan, ZR; Aravamudhan, P; Guzman-Cardozo, C; Kour, S; Pandey, UB; Alsteens, D; Wang, Z; Prasad, BVV; Stehle, T; Dermody, TS	2023	NgR1 binding to reovirus reveals an unusual bivalent interaction and a new viral attachment protein	b	PROCEEDINGS OF THE NATIONAL ACADEMY OF SCIENCES OF THE UNITED STATES OF AMERICA	10.1073/pnas.2219404120
O'Reilly, RJ; Prockop, S; Oved, JH	2024	Virus-specific T-cells from third party or transplant donors for treatment of EBV lymphoproliferative diseases arising post hematopoietic cell or solid organ transplantation	n	FRONTIERS IN IMMUNOLOGY	10.3389/fimmu.2023.1290059
Marjanska, A; Styczynski, J	2023	Who is the patient at risk for EBV reactivation and disease: expert opinion focused on post-transplant lymphoproliferative disorders following hematopoietic stem cell transplantation	n	EXPERT OPINION ON BIOLOGICAL THERAPY	10.1080/14712598.2023.2196366
Leroyer, EH; Petitpain, N; Morisset, S; Neven, B; Castelle, M; Winter, S; Souchet, L; Morel, V; Le Cann, M; Fahd, M; Yacouben, K; Mechinaud, F; Ouachée-Chardin, M; Renard, C; Wallet, HL; Angoso, M; Jubert, C; Chevallier, P; Léger, A; Rialland, F; Dhedin, N; Robin, C; Maury, S; Beckerich, F; Beauvais, D; Cluzeau, T; Loschi, M; Fernster, A; Bittencourt, M; Cravat, M; Bilger, K; Clément, L; Decot, V…	2024	On behalf of the SFGM-TC: Real-life use of third-party virus-specific T-cell transfer in immunocompromised transplanted patients	n	HEMASPHERE	10.1002/hem3.40
Yang P, Lou Y, Geng Z, Guo Z, Wu S, Li Y, Song K, Shi T, Zhang S, Xiong J, Chen AF, Li D, Pu WT, Da L, Zhang Y, Sun K, Zhang B.	2024	Allele-Specific Suppression of Variant MHC With High-Precision RNA Nuclease CRISPR-Cas13d Prevents Hypertrophic Cardiomyopathy	n	Circulation	10.1161/circulationaha.123.067890
Namuwulya P, Ashraf S, Niebel M, Ssekagiri A, Tushabe P, Kakooza P, Tong L, Bukenya H, Jerome H, Davis C, Birungi M, Turyahabwe I, Mugaga A, Eliku JP, Francis A, Nakabazzi L, Nsubuga F, Katushabe E, Kisakye A, Ampeire I, Nanteza A, Kaleebu P, Bakamutumaho B, Nsamba P, Kazibwe A, da Silva Filipe A, Tweyongyere R, Bwogi J, Thomson EC.	2024	Viruses associated with measles-like illnesses in Uganda		J Infect	10.1016/j.jinf.2024.106148
van der Zalm MM, Sam-Agudu NA, Verhagen LM.	2024	Respiratory adenovirus infections in children: a focus on Africa	n	Curr Opin Pediatr	10.1097/mop.0000000000001335
Jin Y, Wu O, Chen Q, Chen L, Zhang Z, Tian H, Zhou H, Zhang K, Gao J, Wang X, Guo Z, Sun J, Kwan KYH, Jones M, Li YM, Zare EN, Makvandi P, Wang X, Shen S, Wu A.	2024	Hypoxia-Preconditioned BMSC-Derived Exosomes Induce Mitophagy via the BNIP3-ANAX2 Axis to Alleviate Intervertebral Disc Degeneration	b	Adv Sci (Weinh)	10.1002/advs.202404275
Ljungman P, Piñana JL, Cesaro S, de la Cámara R.	2024	Viral Infections	n	The EBMT Handbook: Hematopoietic Cell Transplantation and Cellular Therapies	10.1007/978-3-031-44080-9_38
de la Nava D, Ausejo-Mauleon I, Laspidea V, Gonzalez-Huarriz M, Lacalle A, Casares N, Zalacain M, Marrodan L, García-Moure M, Ochoa MC, Tallon-Cobos AC, Hernandez-Osuna R, Marco-Sanz J, Dhandapani L, Hervás-Corpión I, Becher OJ, Nazarian J, Mueller S, Phoenix TN, van der Lugt J, Hernaez M, Guruceaga E, Koschmann C, Venneti S, Allen JE, Dun MD, Fueyo J, Gomez-Manzano C, Gallego Perez-Larraya J, Pa…	2024	The oncolytic adenovirus Delta-24-RGD in combination with ONC201 induces a potent antitumor response in pediatric high-grade and diffuse midline glioma models	t	Neuro Oncol	10.1093/neuonc/noae066
Garcia-Moure M, Gillard AG, Alonso MM, Fueyo J, Gomez-Manzano C.	2024	Oncolytic adenoviruses and immunopeptidomics: a convenient marriage	t	Mol Oncol	10.1002/1878-0261.13648
Keller MD, Hanley PJ, Chi YY, Aguayo-Hiraldo P, Dvorak CC, Verneris MR, Kohn DB, Pai SY, Dávila Saldaña BJ, Hanisch B, Quigg TC, Adams RH, Dahlberg A, Chandrakasan S, Hasan H, Malvar J, Jensen-Wachspress MA, Lazarski CA, Sani G, Idso JM, Lang H, Chansky P, McCann CD, Tanna J, Abraham AA, Webb JL, Shibli A, Keating AK, Satwani P, Muranski P, Hall E, Eckrich MJ, Shereck E, Miller H, Mamcarz E, Agar…	2024	Antiviral cellular therapy for enhancing T-cell reconstitution before or after hematopoietic stem cell transplantation (ACES): a two-arm, open label phase II interventional trial of pediatric patients with risk factor assessment	n	Nat Commun	10.1038/s41467-024-47057-2
Styczynski J, Tridello G, Knelange N, Wendel L, Ljungman P, Mikulska M, Gil L, Cesaro S, Averbuch D, von dem Borne P, Xhaard A, Mielke S, Neven B, Snowden JA, Dalle JH, Rubio MT, Crawley C, Maertens J, Kuball J, Chevallier P, Michel G, Gabriel M, Burns D, Wynn RF, Renard C, Blijlevens N, Jubert C, Gedde-Dahl T, Collin M, Labussiere-Wallet H, Kalwak K, Broers AEC, Yakoub-Agha I, Itäla-Remes M, de …	2024	Adenovirus infections after allogeneic hematopoietic cell transplantation in children and adults: a study from the Infectious Diseases Working Party of the European Society for Blood and Marrow Transplantation	n	Bone Marrow Transplant	10.1038/s41409-024-02361-9
Black RE, Perin J, Yeung D, Rajeev T, Miller J, Elwood SE, Platts-Mills JA.	2024	Estimated global and regional causes of deaths from diarrhoea in children younger than 5 years during 2000-21: a systematic review and Bayesian multinomial analysis	n	Lancet Glob Health	10.1016/s2214-109x(24)00078-0
Tang VT, Xiang J, Chen Z, McCormick J, Abbineni PS, Chen XW, Hoenerhoff M, Emmer BT, Khoriaty R, Lin JD, Ginsburg D.	2024	Functional overlap between the mammalian Sar1a and Sar1b paralogs in vivo	b	Proc Natl Acad Sci U S A	10.1073/pnas.2322164121
Crawford R, Akmyradov C, Dachepally R, Prodhan P.	2024	Hospital Outcomes Among Children With Congenital Heart Disease and Adenovirus Pneumonia	np	Pediatr Infect Dis J	10.1097/inf.0000000000004341
Gao Y, Feng X, Yuan T, Li M, Wei M, Li S.	2024	Post-pandemic trends: Epidemiological and etiological insights into acute respiratory infections in southern China	nc	Diagn Microbiol Infect Dis	10.1016/j.diagmicrobio.2024.116293
Andreu-Sánchez S, Ripoll-Cladellas A, Culinscaia A, Bulut O, Bourgonje AR, Netea MG, Lansdorp P, Aubert G, Bonder MJ, Franke L, Vogl T, van der Wijst MGP, Melé M, Van Baarle D, Fu J, Zhernakova A.	2024	Antibody signatures against viruses and microbiome reflect past and chronic exposures and associate with aging and inflammation	b	iScience	10.1016/j.isci.2024.109981
Liang Y, Wu J, Chen G, Du Y, Yan Y, Xie S, Qian W, Chen A, Yi C, Tian M.	2024	Risk factor analysis and prediction model construction for severe adenovirus pneumonia in children	np	Ital J Pediatr	10.1186/s13052-024-01771-1
Yuan L, Yang Y, Huang J, Zhuo Z, Wu X.	2024	Application value of P-selectin and Clara cell secretory protein 16 expression in children with severe adenovirus pneumonia	b	J Med Virol	10.1002/jmv.29888
Sepúlveda-Pachón IT, Dunne EM, Hanquet G, Baay M, Menon S, Jodar L, Gessner BD, Theilacker C.	2024	Effect of Pneumococcal Conjugate Vaccines on Viral Respiratory Infections: A Systematic Literature Review	n	J Infect Dis	10.1093/infdis/jiae125
Ranawaka R, Dayasiri K, Sandamali E, Gamage M.	2024	Management strategies for common viral infections in pediatric renal transplant recipients	n	World J Transplant	10.5500/wjt.v14.i1.89978
Di Maio VC, Scutari R, Forqué L, Colagrossi L, Coltella L, Ranno S, Linardos G, Gentile L, Galeno E, Vittucci AC, Pisani M, Cristaldi S, Villani A, Raponi M, Bernaschi P, Russo C, Perno CF.	2024	Presence and Significance of Multiple Respiratory Viral Infections in Children Admitted to a Tertiary Pediatric Hospital in Italy	n	Viruses	10.3390/v16050750
Jurkowicz M, Cohen H, Nemet I, Keller N, Leibovitz E, Sherman G, Kriger O, Barkai G, Mandelboim M, Stein M.	2024	Epidemiological and clinical characteristics of hospitalized human metapneumovirus patients in Israel, 2015-2021: A retrospective cohort study	np	J Med Virol	10.1002/jmv.29709
Li L, Xie Z, Xu L.	2024	Current antiviral agents against human adenoviruses associated with respiratory infections	b	Front Pediatr	10.3389/fped.2024.1456250
Yi X, Jia W, Li W, Jia C, Song C.	2024	Diagnostic value of cytokines in severe childhood Mycoplasma pneumoniae pneumonia combined with Adenovirus infection	n	Ital J Pediatr	10.1186/s13052-024-01661-6
Alqurayn AK, Obeid OE, Alkharsah KR.	2024	Rotavirus and adenovirus in children evaluated for viral gastroenteritis at a single healthcare center in the Eastern Province of Saudi Arabia: A perspective of two decades	np	J Family Community Med	10.4103/jfcm.jfcm_273_23
Nikrad JA, Galvin RT, Sheehy MM, Novacek EL, Jacobsen KL, Corbière SMAS, Beckmann PJ, Jubenville TA, Yamamoto M, Largaespada DA.	2024	Conditionally replicative adenovirus as a therapy for malignant peripheral nerve sheath tumors	t	Mol Ther Oncol	10.1016/j.omton.2024.200783
Grant LMC, Collins E, Zur KB, Bass R, Phinizy PA, Piccione J.	2024	Exposures and coexisting conditions in pediatric nodular tracheobronchitis	np	Pediatr Pulmonol	10.1002/ppul.27142
Cates J, Powell H, Platts-Mills J, Nasrin D, Panchalingam S, Sow SO, Traore A, Sur D, Ramamurthy T, Zaidi AKM, Kabir F, Faruque ASG, Ahmed D, Breiman RF, Omore R, Ochieng JB, Hossain MJ, Antonio M, Mandomando I, Vubil D, Nataro JP, Levine MM, Parashar UD, Kotloff KL, Tate JE.	2024	Clinical severity of enteric viruses detected using a quantitative molecular assay compared to conventional assays in the Global Enteric Multicenter Study	b	J Infect Dis	10.1093/infdis/jiae201
Li Y, Liu T, Zheng R, Lai J, Su J, Li J, Zhu B, Chen T.	2024	Translational selenium nanoparticles boost GPx1 activation to reverse HAdV-14 virus-induced oxidative damage	b	Bioact Mater	10.1016/j.bioactmat.2024.04.034
Gagne M, Flynn BJ, Andrew SF, Marquez J, Flebbe DR, Mychalowych A, Lamb E, Davis-Gardner ME, Burnett MR, Serebryannyy LA, Lin BC, Ziff ZE, Maule E, Carroll R, Naisan M, Jethmalani Y, Pessaint L, Todd JM, Doria-Rose NA, Case JB, Dmitriev IP, Kashentseva EA, Ying B, Dodson A, Kouneski K, O'Dell S, Wali B, Ellis M, Godbole S, Laboune F, Henry AR, Teng IT, Wang D, Wang L, Zhou Q, Zouantchangadou S, V…	2024	Mucosal adenovirus vaccine boosting elicits IgA and durably prevents XBB.1.16 infection in nonhuman primates	t	Nat Immunol	10.1038/s41590-024-01951-5
Chang S, Ren D, Zhang L, Liu S, Yang W, Cheng H, Zhang X, Hong E, Geng D, Wang Y, Chen C, Zhang J, Shi T, Guo Y, Ni X, Wang H, Jin Y.	2024	Therapeutic SHPRH-146aa encoded by circ-SHPRH dynamically upregulates P21 to inhibit CDKs in neuroblastoma	b	Cancer Lett	10.1016/j.canlet.2024.217120
Zhao G, Zhao P, Wang Y, Zhang H, Zhu Y, Zhong J, You W, Shen G, Luo C, Mei O, Wu X, Li J, Shu Y, Wang H, Wagstaff W, Luu HH, Bi Y, Shi LL, Reid RR, He TC, Jiang L, Tang W, Fan J, Tang Z.	2024	GAPDH suppresses adenovirus-induced oxidative stress and enables a superfast production of recombinant adenovirus	b	Genes Dis	10.1016/j.gendis.2024.101344
Wang JZ, Yuan D, Yang XH, Sun CH, Hou LL, Zhang Y, Xie HX, Gao YX.	2024	Epidemiological and etiological characteristics of 1266 patients with severe acute respiratory infection in central China, 2018-2020: a retrospective survey	np	BMC Infect Dis	10.1186/s12879-024-09297-x
Ferreira Menoni SM, Leon LL, de Lima RG, Lutaif ACGB, Prates LC, Palma LMP, Costa SCB, Belangero VMS, Bonon SHA.	2024	Characterization of Herpesviridae Family Members, BK Virus, and Adenovirus in Children and Adolescents with Nephrotic Syndrome	n	Viruses	10.3390/v16071017
Li F, Guo L, Li Q, Xu H, Fu Y, Huang L, Feng G, Liu G, Chen X, Xie Z.	2024	Changes in the epidemiology and clinical characteristics of viral gastroenteritis among hospitalized children in the Mainland of China: a retrospective study from 2016 to 2020	np	BMC Pediatr	10.1186/s12887-024-04776-1
Zhou H, Chen D, Ru X, Shao Q, Chen S, Liu R, Gu R, Shen J, Ye Q, Cheng D.	2024	Epidemiological and clinical characteristics of adenovirus-associated respiratory tract infection in children in Hangzhou, China, 2019-2024	np	J Med Virol	10.1002/jmv.29957
Piñana JL, Cesaro S, Mikulska M, Verweij PE, Bergeron A, Neofytos D, Styczynski J, Sánchez-Ortega I, Greco R, Onida F, Yakoub-Agha I, Averbuch D, Cámara R, Ljungman P.	2024	Pitfalls in definitions on respiratory viruses and particularities of Adenovirus infection in hematopoietic cell transplantation patients: Recommendations from the EBMT practice harmonization and guidelines committee	n	Curr Res Transl Med	10.1016/j.retram.2024.103461
Kara Y, Kizil MC, İşeri Nepesov M, Kaçmaz E, Kiral E, Bozan G, Durmaz G, Us T, Kiliç Ö, Dinleyici EÇ.	2024	Assessing the change in the epidemiology of seasonal respiratory viruses with the onset of the COVID-19 pandemic	nc	J Gen Virol	10.1099/jgv.0.001981
Cho HJ, Rhee JE, Kang D, Choi EH, Lee NJ, Woo S, Lee J, Lee SW, Kim EJ, Yun KW.	2024	Epidemiology of Respiratory Viruses in Korean Children Before and After the COVID-19 Pandemic: A Prospective Study From National Surveillance System	n	J Korean Med Sci	10.3346/jkms.2024.39.e171
Hang K, Wang Y, Bai J, Wang Z, Wu W, Zhu W, Liu S, Pan Z, Chen J, Chen W.	2024	Chaperone-mediated autophagy protects the bone formation from excessive inflammation through PI3K/AKT/GSK3β/β-catenin pathway	b	FASEB J	10.1096/fj.202302425r
Bulata-Pop I, Simionescu B, Bulata B, Junie LM.	2024	Epidemiology and Diagnostic Accuracy of Respiratory Pathogens in Pediatric Populations: Insights From Global Studies	np	Cureus	10.7759/cureus.68652
Bhakta A, Thosani P, Surendran S, Kunchala A, Thergaonkar RW.	2024	Clinical and Laboratory Findings of Children Affected with Adenovirus Infection	n	Indian J Pediatr	10.1007/s12098-024-05150-w
Riccò M, Parisi S, Corrado S, Marchesi F, Bottazzoli M, Gori D.	2024	Respiratory Syncytial Virus Infections in Recipients of Bone Marrow Transplants: A Systematic Review and Meta-Analysis	n	Infect Dis Rep	10.3390/idr16020026
Shoji K, Asai Y, Tsuzuki S, Matsunaga N, Suzuki S, Iwamoto N, Funaki T, Miyairi I, Ohmagari N.	2024	Comparison of clinical characteristics and severity of COVID-19 with or without viral co-infection in hospitalized children	np	J Infect Chemother	10.1016/j.jiac.2024.09.009
Alves JCDS, Teixeira DM, Siqueira JAM, Deus DR, Oliveira DS, Ferreira JL, Lobo PDS, Soares LDS, Tavares FN, Gabbay YB.	2024	Epidemiology and molecular detection of human adenovirus and non-polio enterovirus in fecal samples of children with acute gastroenteritis: A five-year surveillance in northern Brazil	n	PLoS One	10.1371/journal.pone.0296568
Alchikh M, Conrad TOF, Obermeier PE, Ma X, Schweiger B, Opota O, Rath BA.	2024	Disease Burden and Inpatient Management of Children with Acute Respiratory Viral Infections during the Pre-COVID Era in Germany: A Cost-of-Illness Study	n	Viruses	10.3390/v16040507
Obermaier B, Braun C, Hensen L, Ahmad O, Faul C, Lang P, Bethge W, Lengerke C, Vogel W.	2024	Adenovirus- and cytomegalovirus-specific adoptive T-cell therapy in the context of hematologic cell transplant or HIV infection - A single-center experience	b	Transpl Infect Dis	10.1111/tid.14296
Giardina FAM, Pellegrinelli L, Novazzi F, Vian E, Biscaro V, Russo C, Ranno S, Pagani E, Masi E, Tiberio C, Esposito M, Uceda Renteria S, Callegaro A, Piccirilli G, Lazzarotto T, Rovida F, Galli C, Lalle E, Maggi F, Mancini N, Acciarri C, Menzo S, Colacicco AM, Scarasciulli M, Piralla A, Baldanti F, Pariani E.	2024	Epidemiological impact of human adenovirus as causative agent of respiratory infections: An Italian multicentre retrospective study, 2022-2023	np	J Infect Chemother	10.1016/j.jiac.2024.07.017
Messina NL, Germano S, McElroy R, Bonnici R, Grubor-Bauk B, Lynn DJ, McDonald E, Nicholson S, Perrett KP, Pittet LF, Rudraraju R, Stevens NE, Subbarao K, Curtis N; BRACE trial.	2024	Specific and off-target immune responses following COVID-19 vaccination with ChAdOx1-S and BNT162b2 vaccines-an exploratory sub-study of the BRACE trial	b	EBioMedicine	10.1016/j.ebiom.2024.105100
Konuksever D, Karakaya SPY.	2024	Fecal leukocyte frequency in children with acute viral gastroenteritis: a single-center experience	np	Rev Assoc Med Bras (1992)	10.1590/1806-9282.20230972
Sederdahl BK, Weinberg GA, Campbell AP, Selvarangan R, Schuster JE, Lively JY, Olson SM, Boom JA, Piedra PA, Halasa NB, Stewart L, Szilagyi PG, Balasubramani GK, Sax T, Martin JM, Hickey RW, Michaels MG, Williams JV; New Vaccine Surveillance Network.	2024	Influenza C virus in U.S. children with acute respiratory infection 2016-2019	n	J Clin Virol	10.1016/j.jcv.2024.105720
Diez-Valcarce M, Cannon JL, Browne H, Nguyen K, Harrison CJ, Moffatt ME, Weltmer K, Lee BR, Hassan F, Dhar D, Wikswo ME, Payne DC, Curns AT, Selvarangan R, Vinjé J.	2024	Prevalence and Genetic Diversity of Adenovirus 40/41, Astrovirus, and Sapovirus in Children with Acute Gastroenteritis in Kansas City 2011-2016	nc	J Infect Dis	10.1093/infdis/jiae251
Yang R, Xu H, Zhang Z, Liu Q, Zhao R, Zheng G, Wu X.	2024	The Epidemiology of Pathogens in Community-Acquired Pneumonia Among Children in Southwest China Before, During and After COVID-19 Non-pharmaceutical Interventions: A Cross-Sectional Study	nc	Influenza Other Respir Viruses	10.1111/irv.13361
van Tol S, Fletcher P, Feldmann F, Mukesh RK, Port JR, Gallogly S, Schulz JE, Rhoderick JF, Makinson R, Carmody A, Myers L, Lovaglio J, Smith BJ, Okumura A, Shaia C, Saturday G, Marzi A, Lambe T, Munster VJ, van Doremalen N.	2024	A bivalent Adenovirus-Vectored Vaccine induces a robust humoral response, but does not protect cynomolgus macaques against a lethal challenge with Sudan virus	t	J Infect Dis	10.1093/infdis/jiae056
Khales P, Razizadeh MH, Ghorbani S, Moattari A, Sarvari J, Saadati H, Sayyahfar S, Salavatiha Z, Hasanabad MH, Poortahmasebi V, Tavakoli A.	2024	Human adenoviruses in children with gastroenteritis: a systematic review and meta-analysis	n	BMC Infect Dis	10.1186/s12879-024-09386-x
Almendares O, Baker JM, Sugerman DE, Parashar UD, Reagan-Steiner S, Kirking HL, Gastañaduy PA, Tate JE; Hepatitis of Unknown Etiology Group2.	2024	Deaths Associated with Pediatric Hepatitis of Unknown Etiology, United States, October 2021-June 2023	np	Emerg Infect Dis	10.3201/eid3004.231140
Mazenq J, Dubus JC, Chanez P, Gras D.	2024	Post viral bronchiolitis obliterans in children: A rare and potentially devastating disease	n	Paediatr Respir Rev	10.1016/j.prrv.2024.04.003
Wolfson DW, Kim NK, Lee KH, Beyersdorf JP, Langberg JJ, Fernandez N, Choi D, Zureick N, Kim TY, Bae S, Gu JM, Kirschman JL, Fan J, Sheng CY, Gottlieb Sen D, Mettler B, Sung JH, Yoon YS, Park SJ, Santangelo PJ, Cho HC.	2024	Transient pacing in pigs with complete heart block via myocardial injection of mRNA coding for the T-box transcription factor 18	t	Nat Biomed Eng	10.1038/s41551-024-01211-9
Han X, Wei M, Zheng X, Wan P, Tang J, Zhang L, Zhang S, Zhou H, Lu J, Zhou L, Zhu Y, Li J, Zhu F.	2024	Immunogenicity, Safety, and Immune Persistence of One Dose of SARS-CoV-2 Recombinant Adenovirus Type-5 Vectored Vaccine in Children and Adolescents Aged 6-17 Years: An Immunobridging Trial	t	Vaccines (Basel)	10.3390/vaccines12060683
Buonsenso D, Camporesi A, Viozzi F, Lazzareschi I, Manca L, Caci A, Menna D, Santangelo R, Sanguinetti M, Raffaelli F, Fiori B, Zampino G, Valentini P.	2024	Determinants of antibiotic prescription in children with adenovirus respiratory tract infections	np	Eur J Pediatr	10.1007/s00431-024-05615-2
Lahiri SK, Lu J, Aguilar-Sanchez Y, Li H, Moreira LM, Hulsurkar MM, Mendoza A, Turkieltaub Paredes MR, Navarro-Garcia JA, Munivez E, Horist B, Moore OM, Weninger G, Brandenburg S, Lenz C, Lehnart SE, Sayeed R, Krasopoulos G, Srivastava V, Zhang L, Karch JM, Reilly S, Wehrens XHT.	2024	Targeting calpain-2-mediated junctophilin-2 cleavage delays heart failure progression following myocardial infarction	b	J Mol Cell Cardiol	10.1016/j.yjmcc.2024.06.011
Omatola CA, Ogunsakin RE, Onoja AB, Okolo MO, Abraham-Oyiguh J, Mofolorunsho KC, Akoh PQ, Adejo OP, Idakwo J, Okeme TO, Muhammed D, Adaji DM, Samson SO, Aminu RF, Akor ME, Edegbo E, Adamu AM.	2024	Enteropathogenic viruses associated with acute gastroenteritis among African children under 5 years of age: A systematic review and meta-analysis	n	J Infect	10.1016/j.jinf.2024.106169
Shan L, Chen L, Shen W, Zhou Q, Liu S, Han L, Zhang Q, Dai B, Zhao Y.	2024	FOXK2 facilitates the airway remodeling during chronic asthma by promoting glycolysis in a SIRT2-dependent manner	b	FASEB J	10.1096/fj.202302284r
Apasuthirat S, Apiwattanakul N, Anurathapan U, Thokanit NS, Paisooksantivatana K, Pasomsub E, Hongeng S, Pakakasama S.	2024	Immune reconstitution in children after haploidentical haematopoietic stem cell transplantation	n	Int J Lab Hematol	10.1111/ijlh.14290
Shahin WA, Alamri K, Omar E, Elmahmoud Y, Ahmed HH, Al Enezi F, Alshaman G, Alodayani A, Alahmari H.	2024	Pediatric Respiratory Infections ‎After the COVID-19 Pandemic: A Single-Center Experience	nc	Cureus	10.7759/cureus.65779
Vazaios K, Stavrakaki Ε, Vogelezang LB, Ju J, Waranecki P, Metselaar DS, Meel MH, Kemp V, van den Hoogen BG, Hoeben RC, Chiocca EA, Goins WF, Stubbs A, Li Y, Alonso MM, Calkoen FG, Hulleman E, van der Lugt J, Lamfers MLM.	2024	The heterogeneous sensitivity of pediatric brain tumors to different oncolytic viruses is predicted by unique gene expression profiles	b	Mol Ther Oncol	10.1016/j.omton.2024.200804
Yakovlev AS, Afanasev VV, Alekseenko SI, Belyaletdinova IK, Isankina LN, Gryaznova IA, Skalny AV, Kozlovskaya LI, Ishmukhametov AA, Karganova GG.	2024	Prevalence and Clinical Impact of Viral and Bacterial Coinfections in Hospitalized Children and Adolescents Aged under 18 Years with COVID-19 during the Omicron Wave in Russia	nc	Viruses	10.3390/v16081180
Flaxman A, Sebastian S, Appelberg S, Cha KM, Ulaszewska M, Purushotham J, Gilbride C, Sharpe H, Spencer AJ, Bibi S, Wright D, Schmidt I, Dowall S, Easterbrook L, Findlay-Wilson S, Gilbert S, Mirazimi A, Lambe T.	2024	Potent immunogenicity and protective efficacy of a multi-pathogen vaccination targeting Ebola, Sudan, Marburg and Lassa viruse	b	PLoS Pathog	10.1371/journal.ppat.1012262
Barnbrock A, Berger A, Lauten M, Demmert M, Klusmann JH, Ciesek S, Bochennek K, Lehrnbecher T.	2024	Frequency and clinical impact of viraemia in paediatric patients undergoing therapy for cancer	n	Sci Rep	10.1038/s41598-024-65641-w
Khanna P, Parihar A, Gupta A, Yadav S, Singhi SC.	2024	Kawasaki Disease with Adenoviral Infection	cr	Indian J Pediatr	10.1007/s12098-023-04995-x
Jaiswal SR, Agarwal M, Bhagawati G, Das BC, Baligar P, Garg M, Biswas S, Chakrabarti S.	2024	Long-Term Follow-Up of Abatacept, Post-Transplantation Cyclophosphamide, and Sirolimus-Based Haploidentical Transplantation in Younger Patients with Nonmalignant Diseases	n	Transplant Cell Ther	10.1016/j.jtct.2024.03.010
Stasi C, Pacifici M, Puglia M, Voller F.	2024	Severe acute hepatitis of unknown origin in children: Is it still a mystery? What role does adenovirus play?	n	J Viral Hepat	10.1111/jvh.13978
Brito R, Sapunar J, Aguilar-Farías N, Navarro-Riquelme J, Pavez M, Hirata MH, Cerda A.	2024	Influence of Seropositivity against Adenovirus-36 on the Risk of Obesity and Insulin Resistance in the Child Population of Southern Chile	n	Viruses	10.3390/v16060995
Chen X, Wu S, Huang Z, Lin Y, Xu J, Xu Q, Chen D.	2024	Plastic Bronchitis in Children: A Review of 55 Cases over a 10-Year Period	np	Int J Pediatr	10.1155/2024/9271324
Ye X, Fan L, Zhang L, Wang D, Ma Y, Kong J, Fang W, Hu J, Wang X.	2024	Rapid and simultaneous detection of common childhood diarrhea viruses by microfluidic-FEN1-assisted isothermal amplification with ultra-high specificity and sensitivity	b	Biosens Bioelectron	10.1016/j.bios.2024.116677
Dadwal SS, Bansal R, Schuster MW, Yared JA, Myers GD, Matzko M, Adnan S, McNeel D, Ma J, Gilmore SA, Vasileiou S, Leen AM, Hill JA, Young JH.	2024	Final outcomes from a phase 2 trial of posoleucel in allogeneic hematopoietic cell transplant recipients	n	Blood Adv	10.1182/bloodadvances.2023011562
Totapally BR, Totapalli S, Sendi P, Martinez PA.	2024	Epidemiology of Adenovirus Infection in Hospitalized Children in the United States From 1997 to 2019	np	Pediatr Infect Dis J	10.1097/inf.0000000000004365
Dong XY, Zou YX, Lyu FF, Yang WH, Zhang HL, Niu YH, Wang HJ, Guo R, Wang X, Li L, Lin ZH, Luo L, Lu DL, Lu Q, Liu HM, Chen LN.	2024	[A multicenter study on respiratory pathogen detection with Mycoplasma pneumoniae pneumonia in children]	l	Zhonghua Er Ke Za Zhi	10.3760/cma.j.cn112140-20240117-00054
Shaheen MNF, Elmahdy EM.	2024	Seasonal Prevalence and Detection of Enteric and Respiratory Viruses in Wastewater and Hospitalized Children with Acute Gastroenteritis	nc	Curr Microbiol	10.1007/s00284-024-03841-3
Koyama M, Hiroi S, Hirai Y, Kaida A.	2024	Prevalence of Human Adenovirus Type 3 Associated with Pharyngoconjunctival Fever in Children in Osaka, Japan during and after the COVID-19 Pandemic	nc	Jpn J Infect Dis	10.7883/yoken.jjid.2024.035
Balsera-Manzanero M, Soengas RG, Carretero-Ledesma M, Ratia C, Iglesias MJ, Pachón J, López-Ortiz F, Cordero E, Soto SM, Sánchez-Céspedes J.	2024	Heteroleptic (S^C)-cyclometallated gold(III) complexes as novel antiviral agents	t	Heliyon	10.1016/j.heliyon.2024.e27601
B S, Gr S, Premkumar B, Elizabeth J.	2024	Clinical Profile and Outcome of Bronchiolitis in Children With 1-24 Months of Age	nc	Cureus	10.7759/cureus.69640
Lee S, Jo H, Woo S, Jeong YD, Lee H, Lee K, Lee J, Kim HJ, Kang J, Jacob L, Smith L, Rahmati M, López Sánchez GF, Dragioti E, Son Y, Kim S, Yeo SG, Park J, Yon DK.	2024	Global and regional burden of vaccine-induced thrombotic thrombocytopenia, 1969-2023: Comprehensive findings with critical analysis of the international pharmacovigilance database	t	Eur J Haematol	10.1111/ejh.14250
Dai N, Su X, Li A, Li J, Jiang D, Wang Y.	2024	DVL/GSK3/ISL1 pathway signaling: unraveling the mechanism of SIRT3 in neurogenesis and AD therapy	b	Stem Cell Res Ther	10.1186/s13287-024-03925-8
Zhu L, Wang XC, Xu YY, Wang N, Zhu BX, Li ZW.	2024	[Expression and significance of hypoxia-inducible factor 1α and Bcl-2/adenovirus E1B19kDa-interacting protein 3 in children with traumatic brain injury]	b	Zhongguo Dang Dai Er Ke Za Zhi	10.7499/j.issn.1008-8830.2310067
Grembi JA, Nguyen AT, Riviere M, Heitmann GB, Patil A, Athni TS, Djajadi S, Ercumen A, Lin A, Crider Y, Mertens A, Karim MA, Islam MO, Miah R, Famida SL, Hossen MS, Mutsuddi P, Ali S, Rahman MZ, Hussain Z, Shoab AK, Haque R, Rahman M, Unicomb L, Luby SP, Arnold BF, Bennett A, Benjamin-Chung J.	2024	Influence of hydrometeorological risk factors on child diarrhea and enteropathogens in rural Bangladesh	n	PLoS Negl Trop Dis	10.1371/journal.pntd.0012157
Li Y, Li TY, Qiao Q, Zhang MT, Tong MX, Xu LF, Zhang ZB.	2024	Polymeric immunoglobulin receptor promotes Th2 immune response in the liver by increasing cholangiocytes derived IL-33: a diagnostic and therapeutic biomarker of biliary atresia	b	EBioMedicine	10.1016/j.ebiom.2024.105344
King CR, Dodge MJ, MacNeil KM, Tessier TM, Mymryk JS, Mehle A.	2024	Expanding the adenovirus toolbox: reporter viruses for studying the dynamics of human adenovirus replication	b	J Virol	10.1128/jvi.00207-24
Li T, Li X, Liu X, Dong L, Fu H, Lin F, Tang Y, Jin Z.	2024	Epidemiological trends in respiratory pathogens infections among children post-COVID-19: A cross-sectional study	np	Heliyon	10.1016/j.heliyon.2024.e36809
Guo Y, Chen W, Wang G, Yang H, Zhou Q, Zhang C, Zeng Y.	2024	Etiological surveillance of viral diarrhea from 2017 to 2019 in Zhangzhou city, Fujian province, China	n	Front Public Health	10.3389/fpubh.2024.1403341
Zhao Q, Ke P, Hu L, Jiang C, Su R, Lv W, Li Q, Jiang L, Cao D.	2024	Epidemiological Characteristics of Upper Respiratory Tract Pathogens in Children in Guangdong, China	n	Clin Respir J	10.1111/crj.70011
Patil SV, Kaipa BR, Ranshing S, Sundaresan Y, Millar JC, Nagarajan B, Kiehlbauch C, Zhang Q, Jain A, Searby CC, Scheetz TE, Clark AF, Sheffield VC, Zode GS.	2024	Lentiviral mediated delivery of CRISPR/Cas9 reduces intraocular pressure in a mouse model of myocilin glaucoma	b	Sci Rep	10.1038/s41598-024-57286-6
Tang S, Qin R, Zhang D, He X, Yu C, Chen D, Li X, Liu S.	2024	Liver injury and prolonged hospitalization as indicators of severity in patients with adenovirus infections	np	BMC Infect Dis	10.1186/s12879-024-09324-x
Zhang W, Liu F, Liang E, Zhang L.	2024	Evolution of Treatment Modalities for Disseminated HAdV Infection in Neonates	n	Pediatrics	10.1542/peds.2024-066677
Yao MM, Gao TJ, Zhao M, Fu YH, Liu J, Wang TJ, Yang Y.	2024	Risk factors for bronchiolitis obliterans complicating adenovirus pneumonia in children: a meta-analysis	n	Front Pediatr	10.3389/fped.2024.1361850
Sclavi L, Bertelli M, Messali S, Caruso A, Caccuri F.	2024	Epidemiology and molecular characterization of respiratory viruses at the end of COVID-19 pandemic in Lombardy, Northern Italy	nc	New Microbiol
Park S, Jeong H, Park J, Kim J, Hwang Y, Kim E, Yoon Y, Lee J, Shin Y.	2024	Prevalence of Parainfluenza Viruses in Seoul, 2021 - 2022	nc	Clin Lab	10.7754/clin.lab.2023.231145
Rahman MA, Cronmiller S, Ernest J, Nguyen J, Zong D, Davis R, Rawa A, Thomas MR, Al Mosharrafa R, Shanjana Y, Islam MR.	2024	Mutated Adenovirus Attacks in West Bengal, India: Risk Evaluation of Multi-Country Outbreaks and Mitigation Strategies	np	Nurs Open	10.1002/nop2.70065
Okitsu S, Khamrin P, Hikita T, Onda Y, Ngan PTK, Hayakawa S, Maneekarn N, Ushijima H.	2024	Remarkable increase in the detection and molecular characterization of adenovirus F41 in children with acute gastroenteritis in Japan, 2017-2023	nc	J Med Virol	10.1002/jmv.29615
Lu YA, Huang FY, Chi H, Lin CY, Chiu NC.	2024	Preliminary Report of Nationwide COVID-19 Vaccine Compensation in Taiwan	t	Healthcare (Basel)	10.3390/healthcare12131250
Pleșca VȘ, Streinu-Cercel A, Săndulescu O, Drăgănescu AC, Hainăroșie R, Pleșca AD.	2024	Incidence and Characteristics of Pediatric Patients with Acute Otitis Hospitalized in a Romanian Infectious Diseases Hospital	np	Children (Basel)	10.3390/children11070832
Liu Z, Tang G, Peng Y, Lan J, Xian Y, Tian X, Chen D.	2024	The short fiber knobs of human adenovirus in species F elicit cross-neutralizing antibody responses	b	Heliyon	10.1016/j.heliyon.2024.e35783
Fisher BT, Blumenstock J, Boge CLK, Shuster S, Seif AE, Green M, Michaels MG, Alexander JL, Ardura MI, Miller TP, Hijano DR, Muller WJ, Schuster JE, Green AM, Dulek DE, Kajon AE, Danziger-Isakov L.	2024	Approach for defining human adenovirus infection and disease for central review adjudication in clinical studies	n	Pediatr Transplant	10.1111/petr.14750
Khoury R, Grimley MS, Nelson AS, Leemhuis T, Cancelas JA, Cook E, Wang Y, Heyenbruch D, Bollard CM, Keller MD, Hanley PJ, Lutzko C, Pham G, Davies SM, Rubinstein JD.	2024	Third-party virus-specific T cells for the treatment of double-stranded DNA viral reactivation and posttransplant lymphoproliferative disease after solid organ transplant	n	Am J Transplant	10.1016/j.ajt.2024.04.009
Yang D, Ning J, Zhang Y, Xu X, Zhang D, Fan H, Wang J, Lu G.	2024	In vitro assessment of the anti-adenoviral activity of artemisinin and its derivatives	n	Virus Res	10.1016/j.virusres.2024.199448
Pang Y, Wang H, Xie Q, Ma T.	2024	TRIM27-Induced Protective Autophagy: A Novel Therapeutic Approach for Pneumonia	n	Discov Med	10.24976/discov.med.202436183.76
Wei XH, Liao LY, Yin YX, Xu Q, Xie SS, Liu M, Gao LB, Chen HQ, Zhou R.	2024	Overexpression of long noncoding RNA DUXAP8 inhibits ER-phagy through activating AKT/mTOR signaling and contributes to preeclampsia	n	Cell Mol Life Sci	10.1007/s00018-024-05385-y
Marutani K, Murata K, Mizuno Y, Onoyama S, Hoshina T, Yamamura K, Furuno K, Sakai Y, Kishimoto J, Kusuhura K, Hara T.	2024	Respiratory viral infections and Kawasaki disease: A molecular epidemiological analysis	nc	J Microbiol Immunol Infect	10.1016/j.jmii.2024.07.001
Vélez-Tirado N, Castaño-Jaramillo L, Restrepo-Gualteros S, Alcalá-Lozano C, Ruge E, Puente C, Li-Zeng D, Chaparro-Arce D, Beltrán-Dimas MC, López JF, Luengas-Monroy M, Galvis-Trujillo D, Gutiérrez-Tobar I, Vásquez-Hoyos P, Camacho-Moreno G.	2024	Severe adenovirus infection outbreak in Colombia: Experience from a tertiary pediatric hospital in 2022	np	Biomedica	10.7705/biomedica.7047
Özcan AI, Aquino Lόpez A, Wolff AN, Ma A, Shaw AR, Suzuki M, Brenner MK, McKenna MK.	2024	Mesenchymal stromal cells protect combined oncolytic and helper-dependent adenoviruses from humoral immunity	b	Mol Ther Methods Clin Dev	10.1016/j.omtm.2024.101279
Ann Costa Clemens S, Weckx L, Milan EP, Smolenov I, Clemens R.	2024	Interchangeability of different COVID-19 vaccine platforms as booster doses: A phase 3 study mimicking real-world practice	t	Vaccine	10.1016/j.vaccine.2024.05.009
Wang S, Zou X, Fu J, Deng F, Yu H, Fan H, Dai Q, Shang Q, Xu K, Bao C.	2024	Genotypes and Phylogenetic Analysis of Human Adenovirus in Hospitalized Pneumonia and Influenza-Like Illness Patients in Jiangsu Province, China (2013-2021)		Infect Drug Resist	10.2147/idr.s456961
Iwata KI, Torii Y, Sakai A, Fukuda Y, Haruta K, Yamaguchi M, Suzuki T, Etani Y, Takahashi Y, Umetsu S, Inui A, Sumazaki R, Kawada JI.	2024	Association between adeno-associated virus 2 and severe acute hepatitis of unknown etiology in Japanese children	np	J Infect Chemother	10.1016/j.jiac.2024.07.002
Jasuja JK, Bub F, Veit J, Fofana HKM, Sacko M, Saye R, Chatigre JK, N'Goran EK, Yao JA, Khanal B, Koirala K, Bhattarai NR, Rijal S, von Müller L, Bottieau E, Boelaert M, Chappuis F, Polman K, Utzinger J, Becker SL.	2024	Multiplex PCR for bacterial, viral and protozoal pathogens in persistent diarrhoea or persistent abdominal pain in Côte d'Ivoire, Mali and Nepal	n	Sci Rep	10.1038/s41598-024-60491-y
Praharaj I, Reddy SN, Nair NP, Tate JE, Giri S, Thiyagarajan V, Mohan VR, Revathi R, Maheshwari K, Hemavathy P, Kumar N, Gupte MD, Arora R, Senthamizh S, Mekala S, Goru KB, Pamu P, Badur M, Pradhan S, Dash M, Mohakud NK, Ray RK, Gathwala G, Gupta M, Kanojia R, Gupta R, Goyal S, Sharma P, Mathew MA, Kochukaleekal Jacob TJ, Sundaram B, Girish Kumar CP, Dorairaj P, Pitchumani R, Maniam R, Kumaravel …	2024	Infectious etiology of intussusception in Indian children less than 2 years old: a matched case-control analysis	nc	Gut Pathog	10.1186/s13099-024-00659-z
Wang F, De R, Han Z, Xu Y, Zhu R, Sun Y, Chen D, Zhou Y, Guo Q, Qu D, Cao L, Liu L, Zhao L.	2024	High-Frequency Recombination of Human Adenovirus in Children with Acute Respiratory Tract Infections in Beijing, China	np	Viruses	10.3390/v16060828
Cooney AL, Loza LM, Najdawi K, Brommel CM, McCray PB Jr, Sinn PL.	2024	High ionic strength vector formulations enhance gene transfer to airway epithelia	b	Nucleic Acids Res	10.1093/nar/gkae640
Falsaperla R, Sortino V, La Cognata D, Barberi C, Corsello G, Malaventura C, Suppiej A, Collotta AD, Polizzi A, Grassi P, Ruggieri M.	2024	Acute Respiratory Tract Infections (ARTIs) in Children after COVID-19-Related Social Distancing: An Epidemiological Study in a Single Center of Southern Italy	nc	Diagnostics (Basel)	10.3390/diagnostics14131341
Gao P, Chen L, He L, Lei J, Luo M, Gu L.	2024	Respiratory virus infections and adenovirus characteristics during acute exacerbation of chronic obstructive pulmonary disease	n	Technol Health Care	10.3233/thc-240010
Alwithenani A, Arulanandam R, Wong B, Spinelli MM, Chen A, Maznyi G, Gilchrist VH, Alain T, Diallo JS.	2024	Tepilamide Fumarate as a Novel Potentiator of Virus-Based Therapy	t	Viruses	10.3390/v16060920
Lan S, Gu C, Lu S, Zhou N, Qiao X.	2024	Post-Pandemic Epidemiology of Respiratory Infections among Pediatric Inpatients in a Tertiary Hospital in Shanghai, China	n	Children (Basel)	10.3390/children11091127
Xu M, He W, Xie S, Ren Z, Chen J, Nuerbolati B.	2024	Epidemiological and pathological characterization of acute respiratory infections	nc	APMIS	10.1111/apm.13484
Koryukov MA, Oscorbin IP, Novikova LM, Gordukova MA, Turina IE, Galeeva EV, Kudlay DA, Filipenko ML.	2024	A Novel Multiplex LAMP Assay for the Detection of Respiratory Human Adenoviruses	v	Int J Mol Sci	10.3390/ijms25137215
Kitano T, Kitagawa D, Murata M, Onishi M, Mori T, Hachisuka S, Okubo T, Yamamoto N, Nishikawa H, Onaka M, Suzuki R, Sekine M, Suzuki S, Nakamura F, Yoshida S.	2024	Duration of PCR positivity by type of respiratory virus among children using a multiplex PCR test	n	J Med Virol	10.1002/jmv.29890
Arimura K, Kikuchi K, Sato Y, Miura H, Sato A, Katsura H, Kondo M, Itabashi M, Tagaya E.	2024	SARS-CoV-2 co-detection with other respiratory pathogens-descriptive epidemiological study	nc	Respir Investig	10.1016/j.resinv.2024.07.016
Moracas C, Poeta M, Grieco F, Tamborino A, Moriondo M, Stracuzzi M, Diana A, Petrarca L, Marra S, Licari A, Linsalata S, Albano C, Condemi A, Del Tufo E, Di Fraia T, Punzi L, Ardia E, Lo Vecchio A, Bruzzese E, Colomba C, Giacomet V, Midulla F, Marseglia GL, Galli L, Guarino A.	2024	Bacterial-like inflammatory response in children with adenovirus leads to inappropriate antibiotic use: a multicenter cohort study	np	Infection	10.1007/s15010-024-02405-8
Degiuseppe JI, Soto MT, Barrios Mathieur C, Gomes KA, Stupka JA; Red Argentina de Vigilancia de Gastroenteritis Virales.	2024	Enteric viruses other than rotavirus and norovirus in children under 5 years of age with gastroenteritis in Argentina, 2010-2021. A descriptive study	n	Arch Argent Pediatr	10.5546/aap.2023-10148.eng
Chen W, Zhou H.	2024	Etiological Diagnosis and Treatment Value of mNGS in Alveolar Lavage Fluid of Children with Severe Pneumonia	nc	Altern Ther Health Med
Madewell ZJ, Hernandez-Romieu AC, Wong JM, Zambrano LD, Volkman HR, Perez-Padilla J, Rodriguez DM, Lorenzi O, Espinet C, Munoz-Jordan J, Frasqueri-Quintana VM, Rivera-Amill V, Alvarado-Domenech LI, Sainz D, Bertran J, Paz-Bailey G, Adams LE.	2024	Sentinel Enhanced Dengue Surveillance System - Puerto Rico, 2012-2022	n	MMWR Surveill Summ	10.15585/mmwr.ss7303a1
Tan CCS, Kelly G, Cregan J, Wilson JD, James T, Chand M, Hopkins S, Swets M, Baillie JK, Jeffery K, Walker AS, Eyre DW, Stoesser N, Matthews PC.	2024	Retrospective analysis of hospital electronic health records reveals unseen cases of acute hepatitis with unknown aetiology in adults in Oxfordshire	np	BMC Public Health	10.1186/s12889-024-19292-1
Shteyer E, Mor O, Waisbourd-Zinman O, Mozer-Glazberg Y, Arnon R, Hecht Sagie L, Mandelboim M, Erster O, Weil M, Dovrat S, Goldberg L, Gozlan Y.	2024	The Outbreak of Unexplained Acute Hepatitis in Children: The Role of Viral Infections in View of the COVID-19 Pandemic	nc	Viruses	10.3390/v16050808
Demiya K, Tazawa H, Kondo H, Kure M, Mochizuki Y, Komatsubara T, Yoshida A, Uotani K, Hasei J, Fujiwara T, Kunisada T, Urata Y, Kagawa S, Ozaki T, Fujiwara T.	2024	p53-armed oncolytic virotherapy induces abscopal effect in osteosarcoma by promoting immunogenic cell death	t	Mol Ther Oncol	10.1016/j.omton.2024.200845
Wijesooriya LI, Chalker V, Perera P, Sunil-Chandra NP.	2024	A study on viruses and bacteria with particular interest on Mycoplasma pneumoniae in children with exacerbation of asthma from a tertiary care hospital in Sri Lanka	n	Access Microbiol	10.1099/acmi.0.000778.v5
Lambisia AW, Mutunga M, Katama EN, Agoti CN, Houldcroft CJ.	2024	Multispecies Cocirculation of Adenoviruses Identified by Next-Generation Sequencing During an Acute Gastroenteritis Outbreak in Coastal Kenya in 2023	b	Open Forum Infect Dis	10.1093/ofid/ofae505
Wang J, Feng Q, Duan Y, Ai J, Zhu Y, Wang R, Chen X, Lu G, Sun Y, Li C, Jin R, Shang Y, Xu B, Xie Z.	2024	Human adenovirus type 4 (HAdV-4) associated acute respiratory tract infection in children & genetic characteristics of HAdV-4 in China: a prospective multicenter study	nc	BMC Infect Dis	10.1186/s12879-024-09835-7
Xu X, Pan Z, Dong H, Zhang Y, Xu L, Wang P, Wang Y, Li J, Jiang W, Hao C.	2024	Inhibition, transition, and surge: dynamic evolution of pediatric respiratory pathogen trends amid COVID-19 pandemic policy adjustments	np	Front Public Health	10.3389/fpubh.2024.1420929
Li H, Yang Y, Tao R, Shang S.	2024	Analyzing infections caused by 11 respiratory pathogens in children: Pre- and post-COVID-19 pandemic trends in China	np	J Med Virol	10.1002/jmv.29929
Xu XH, Cai JR, Fan HF, Shi TT, Yang DY, Huang L, Zhang DW, Lu G.	2024	Analysis of the Risk Factors for Plastic Bronchitis in Children with Severe Adenovirus Pneumonia: A Retrospective Study	np	Infect Drug Resist	10.2147/idr.s452347
Couvillion SP, Nakayasu ES, Webb-Robertson BM, Yang IH, Eder JG, Nicora CD, Bramer LM, Gao Y, Fox A, DeCarlo C, Yang X, Zhou M, Pace RM, Williams JE, McGuire MA, McGuire MK, Metz TO, Powell RLR.	2024	Associations between SARS-CoV-2 Infection or COVID-19 Vaccination and Human Milk Composition: A Multi-Omics Approach	n	J Nutr	10.1016/j.tjnut.2024.09.032
Duan Y, Zhu Y, Zhang L, Wang W, Zhang M, Tian J, Li Q, Ai J, Wang R, Xie Z.	2024	Activation of the NLRP3 inflammasome by human adenovirus type 7 L4 100-kilodalton protein	b	Front Immunol	10.3389/fimmu.2024.1294898
Sharma PC, McCandless M, Sontakke SP, Varshney N, Brodell RT, Kyle PB, Daley W.	2024	Navigating Viral Gastroenteritis: Epidemiological Trends, Pathogen Analysis, and Histopathological Findings	np	Cureus	10.7759/cureus.61197
Ge XS, Jiao H, Chen Q, Zhang BY, Zhao LQ, Zhu RN, Li SP, Ma CH, Zhang YY, Peng XY.	2024	[Clinical characteristics analysis of 4 cases with acute flaccid myelitis in children]	cr	Zhonghua Er Ke Za Zhi	10.3760/cma.j.cn112140-20240320-00191
Wang H, Vannilam A, Hafberg ET, Gillis LA, Kassardjian A, Naini BV, Prasad V, Kelly DR, Mroczek-Musulman EC, Knox K, Correa H, Liang J.	2024	Clinical and Histopathologic Characteristics of Acute Severe Hepatitis Associated With Human Herpesvirus 6 Infection	np	Am J Surg Pathol	10.1097/pas.0000000000002266
Varghese T, Mills JAP, Revathi R, Antoni S, Soeters HM, Emmanuel Njambe TO, Houpt ER, Tate JE, Parashar UD, Kang G.	2024	Etiology of diarrheal hospitalizations following rotavirus vaccine implementation and association of enteric pathogens with malnutrition among under-five children in India	nc	Gut Pathog	10.1186/s13099-024-00599-8
Galindo García AC, Bolsa Ferrer IT, Casajús Pelegay P, García Romero R, Martín de Vicente C.	2024	Severe adenovirus infection: presentation of 3 cases	cr	An Pediatr (Engl Ed)	10.1016/j.anpede.2024.05.005
Wu R, Wu T, Wang Q, Shi Y, Dong Q, Rong X, Chen M, He Z, Fu Y, Liu L, Shao S, Guan X, Zhang C.	2024	The ischemia-enhanced myocardial infarction protection-related lncRNA protects against acute myocardial infarction	b	MedComm (2020)	10.1002/mco2.632
Bajetto G, Scutera S, Menotti F, Banche G, Chiaradia G, Turesso C, De Andrea M, Vallino M, Van Es DS, Biolatti M, Dell'Oste V, Musso T.	2024	Antimicrobial Efficacy of a Vegetable Oil Plasticizer in PVC Matrices	b	Polymers (Basel)	10.3390/polym16081046
Alzaydi M, Alosaimi A, Alghamdi AA, Bamogaddam IY, Altassan MA, Almazrua A, Althawadi S, Alghamdi SM.	2024	Changes in seasonal respiratory viral infections among pediatric population around the COVID-19 pandemic; 2019-2023	nc	Eur J Clin Microbiol Infect Dis	10.1007/s10096-024-04860-5
Chirinda P, Manjate F, Garrine M, Messa A Jr, Nobela N, Vubil D, Nhampossa T, Acácio S, Bassat Q, Kotloff KL, Levine MM, Nataro JP, Tate JE, Parashar U, Mwenda JM, Alonso PL, João ED, Mandomando I.	2024	Detection of Enteric Viruses in Children under Five Years of Age before and after Rotavirus Vaccine Introduction in Manhiça District, Southern Mozambique, 2008-2019	nc	Viruses	10.3390/v16071159
Langley JM, Nolan TM, Rämet M, Richmond PC, Rosário Filho N, Haazen W, van den Berg SPH, Williams K, Bastian AR, Omoruyi E, Williams Durkin J, Salisch N, Van Geet G, van Duijnhoven W, Heijnen E, Callendret B.	2024	A Phase 1/2a Study Evaluating Safety and Immunogenicity of Ad26.RSV.preF in RSV-seronegative Toddlers Aged 12-24 Months	v	Open Forum Infect Dis	10.1093/ofid/ofae453
Shi Y, Ren Y.	2024	Severe Adenovirus Pneumonia Masked by Influenza Virus in an 11-Year-Old Child: A Case Report	cr	Infect Drug Resist	10.2147/idr.s465870
Li Y, Mai X, Liu W, Wang F, Yan S, Lei Y, Chen L, Mai W, Song Q, Du W, Chen X, Ye H, Song L, Chen Y, Zhao L, Liu Z, Ding W, Yu P, Jiang X, Li Y, Huang J, Zhan Q, Qin Y, Li C, Wei W, Ji T.	2024	Portable Near-Infrared to Near-Infrared Platform for Homogeneous Quantification of Biomarkers in Complex Biological Samples	b	ACS Nano	10.1021/acsnano.4c05280
Cui S, Guo R, Chen C, Zhang Y, Meng J, Liu L, Li Y, Kang Z, Li S, Yan Q, Ma Y.	2024	Next-Generation Sequencing for Characterizing Respiratory Tract Virome and Improving Detection of Viral Pathogens in Children With Pneumonia	b	Influenza Other Respir Viruses	10.1111/irv.13362
Popova G, Jakjovska T, Arnaudova-Danevska I, Boskovska K, Spasovska OS.	2024	Multiplex PCR in Diagnosing Respiratory Tract Infections in Hospitalized Children	nc	Pril (Makedon Akad Nauk Umet Odd Med Nauki)	10.2478/prilozi-2024-0007
Bai R, Chen Y, Ou J, Dong W, Zhong T, Li Y, Li C, Liu C, Ji C, Li H, Luo Y, Mei YF, Wu J, Seto D, Yin A, Zhang Q, Luo M.	2024	Clinical characteristics and phylogenetic analysis of human enteric adenovirus type 41 (HAdV-F41) from children with gastroenteritis during SARS-CoV-2 pandemic	nc	Infect Genet Evol	10.1016/j.meegid.2024.105619
Fukuda Y, Togashi A, Hirakawa S, Yamamoto M, Fukumura S, Nawa T, Kushima N, Nakamura S, Kunizaki J, Nishino K, Kimura R, Kizawa T, Yamamoto D, Takeuchi R, Sasaoka Y, Kikuchi M, Ito T, Nagai K, Asakura H, Nishimura S, Yoshida M, Tsuchida K, Tsugawa T.	2024	A significant outbreak of respiratory human adenovirus infections among children aged 3-6 years in Hokkaido, Japan, in 2023	nc	J Med Virol	10.1002/jmv.29780
Denpetkul T, Pumkaew M, Sittipunsakda O, Srathongneam T, Mongkolsuk S, Sirikanchana K.	2024	Risk-based critical concentrations of enteric pathogens for recreational water criteria and recommended minimum sample volumes for routine water monitoring	n	Sci Total Environ	10.1016/j.scitotenv.2024.175234
Cai J, Liu Y, Qian C, Gao Y, Zhao S, Ma Y, Xiang X, Xu J, Zhang F, Li M, Xu H, Li Q, Li C, Lin Y, Xia B, Cui A, Zhang Y, Zhu Z, Mao N.	2024	Genetic characterization of pediatric SARI-associated human adenoviruses in eight Chinese provinces during 2017-2021		J Med Virol	10.1002/jmv.29618
Li C, Liu X, Li J, Lai J, Su J, Zhu B, Gao B, Li Y, Zhao M.	2024	Selenomethionine Inhibited HADV-Induced Apoptosis Mediated by ROS through the JAK-STAT3 Signaling Pathway	b	Nutrients	10.3390/nu16121966
Galli C, Mazzola G, Arosio M, Pellegrinelli L, Boldrini A, Guarneri D, Lombarda E, Farina C, Cereda D, Pariani E.	2024	Real-time investigation of an influenza A(H3N2) virus outbreak in a refugee community, November 2022	n	Public Health	10.1016/j.puhe.2024.02.027
Shirreff G, Chaves SS, Coudeville L, Mengual-Chuliá B, Mira-Iglesias A, Puig-Barberà J, Orrico-Sanchez A, Díez-Domingo J; Valencia Hospital Surveillance Network for the Study of Influenza and Other Respiratory Viruses (VAHNSI); Opatowski L, Lopez-Labrador FX.	2024	Seasonality and Co-Detection of Respiratory Viral Infections Among Hospitalised Patients Admitted With Acute Respiratory Illness-Valencia Region, Spain, 2010-2021	np	Influenza Other Respir Viruses	10.1111/irv.70017
Zeng M, Chen Z, Wang Y, Yang Z, Xiang J, Wang X, Wang X.	2024	LncRNA MALAT1 to Enhance Pyroptosis in Viral Myocarditis Through UPF1-Mediated SIRT6 mRNA Decay and Wnt-β-Catenin Signal Pathway	b	Cardiovasc Toxicol	10.1007/s12012-024-09922-w
Guo YJ, Li L, Lai QR, Wang YS, Li W.	2024	Molecular Epidemiology of Human Parainfluenza Virus Type 3 in Children With Acute Respiratory Tract Infection in Hangzhou	n	Influenza Other Respir Viruses	10.1111/irv.13351
Amoroso MG, Pucciarelli A, Serra F, Ianiro G, Iafusco M, Fiorito F, Polverino MG, Dimatteo M, Monini M, Ferrara D, Martemucci L, Di Bartolo I, De Carlo E, Fusco G.	2024	Ten different viral agents infecting and co-infecting children with acute gastroenteritis in Southern Italy: Role of known pathogens and emerging viruses during and after COVID-19 pandemic	nc	J Med Virol	10.1002/jmv.29679
Zhou P, Watt J, Mai J, Cao H, Li Z, Chen Z, Duan R, Quan Y, Gingras AC, Rini JM, Hu J, Liu J.	2024	Intranasal HD-Ad-FS vaccine induces systemic and airway mucosal immunities against SARS-CoV-2 and systemic immunity against SARS-CoV-2 variants in mice and hamsters	t	Front Immunol	10.3389/fimmu.2024.1430928
An TJ, Lee J, Shin M, Rhee CK.	2024	Seasonality of common respiratory viruses: Analysis of nationwide time-series data	n	Respirology	10.1111/resp.14818
Ha EK, Kim JH, Han B, Shin J, Lee E, Lee KJ, Shin YH, Han MY.	2024	Viral respiratory infections requiring hospitalization in early childhood related to subsequent asthma onset and exacerbation risks	nc	J Med Virol	10.1002/jmv.29876
Mahmood K, Ahmed W, Farooq S, Habib G, Sindhu MA, Asif A, Iftner T.	2024	Molecular characterization of human adenoviruses associated with pediatric respiratory infections in Karachi, Pakistan	nc	BMC Infect Dis	10.1186/s12879-024-09415-9
Sun B, Qiu Y, Wang L, Sun H, Wang Z, Mao L, Wu W.	2024	Viral etiology of febrile respiratory syndrome among patients in Liaoning Province, China	n	BMC Infect Dis	10.1186/s12879-024-09956-z
Lin MR, Huang CG, Chiu CH, Chen CJ.	2024	Evaluation of Vaccine Strategies among Healthcare Workers during COVID-19 Omicron Outbreak in Taiwan	t	Vaccines (Basel)	10.3390/vaccines12091057
Sharmila F, Singh MP, Shastry J, Phukan AC, Kaliaperumal S, Ratho RK, Ram J, Sathe M, Ingole A, Rathod D, Nongrum B, Thiruvengadam K, Parvez R, Malik V, Nagarajan M, Dhodapkar R.	2024	Epidemiology of Keratoconjunctivitis Across India from 2017 to 2019: A Multicentric Hospital-Based Study	n	Ophthalmic Epidemiol	10.1080/09286586.2023.2301572
Zhao WN, Su T, Liu YY, Yu QL, Xie Y, Li Q.	2024	[Pathogenic characteristics of viral diarrhea in children under five years of age in sentinel surveillance in Lulong County of Hebei Province, 2010-2020]	n	Zhonghua Liu Xing Bing Xue Za Zhi	10.3760/cma.j.cn112338-20230713-00428
Hristova MD, Krishnan T, Rossi CA, Nouza J, White A, Peebles DM, Sebire NJ, Zachary IC, David AL, Vaughan OR.	2024	Maternal Uterine Artery Adenoviral Vascular Endothelial Growth Factor (Ad.VEGF-A(165)) Gene Therapy Normalises Fetal Brain Growth and Microglial Activation in Nutrient Restricted Pregnant Guinea Pigs	b	Reprod Sci	10.1007/s43032-024-01604-w
Zheng R, Wei W, Liu S, Zeng D, Yang Z, Tang J, Tan J, Huang Z, Gao M.	2024	The FABD domain is critical for the oncogenicity of BCR/ABL in chronic myeloid leukaemia	b	Cell Commun Signal	10.1186/s12964-024-01694-8
Na H, Lee S, Kim SH, Kim YO.	2024	Changes in frequency of benign convulsions with mild gastroenteritis and their viral causes before and during the COVID-19 pandemic: a single-center study	n	Clin Exp Pediatr	10.3345/cep.2023.01137
Marafungana N, Naidoo KL, Gounder L, Masekela R.	2024	Severe lower respiratory tract infections are associated with human adenovirus in hospitalised children in a high HIV prevalence area	np	Afr J Thorac Crit Care Med	10.7196/ajtccm.2024.v30i2.1208
Mata-Miranda MM, Martinez-Cuazitl A, Gutierrez-Cortes H, Cordero-Hernandez L, Guerrero-Ruiz M, Lopez-Reyes A, Rodriguez-Baez A, Vazquez-Zapien GJ.	2024	Analysis of the immune response using FTIR spectroscopy in mothers and their newborns with different vaccination schemes for COVID-19	n	Sci Rep	10.1038/s41598-024-68340-8
Beura S, Rath D, Biswal B, Panigrahi M, Parida B.	2024	Adenovirus respiratory infection with severe pneumonia in hospitalized children: a case series	cr	J Trop Pediatr	10.1093/tropej/fmae034
Tollefson AE, Cline-Smith A, Spencer JF, Ying B, Reyna DM, Lipka E, James SH, Toth K.	2024	Longitudinal Monitoring of the Effects of Anti-Adenoviral Treatment Regimens in a Permissive In Vivo Model	b	Viruses	10.3390/v16081200
Claassen-Weitz S, Xia Y, Workman L, Hannan L, Gardner-Lubbe S, Mwaikono KS, Mounaud SH, Nierman WC, Africa S, Patel F, Dube FS, Allen V, Edries LAT, Zar HJ, Nicol MP.	2024	The nasopharyngeal microbiome in South African children with lower respiratory tract infection: a nested case-control study of the Drakenstein Child Health Study	n	Res Sq	10.21203/rs.3.rs-4605876/v1
Sampaio MPS, do Rosário MS, Martins LC, Trindade LVL, Francisco MVLO, Costa BGG, Vasconcelos GA, Lima IAB, Macêdo YSF, Carvalho FML, de Santana MBR, Khouri R, Fritsch H, Xavier J, Fonseca V, Giovanetti M, de Mello ALES, Pereira FM, Campos GS, de Jesus PAP, Farias DS, de Souza MS, Galvão AJP, Costa FO, Bessa MC, Chagas JRLP, Silvany C, Teles JMM, de Lima MM, Farias TLA, Gräf T, de Siqueira IC.	2024	Detection of encephalitis-causing viruses reveals predominance of chikungunya virus in the state of Bahia, Brazil	nc	Int J Infect Dis	10.1016/j.ijid.2024.107090
Huang WT, Law B, Tran H, Schönborn L, Huang WI, Buttery J, Chen VMY, Greinacher A, Pavord S.	2024	Validation of the newly proposed Brighton Collaboration case definition for vaccine-induced immune thrombocytopenia and thrombosis	t	Vaccine	10.1016/j.vaccine.2024.07.032
Ali N, Nastaran A, Ali T, Farid AJ.	2024	High frequency of co-infection between SARS-CoV-2 and respiratory Adenoviruses in the Pediatric population in Hamadan, Iran	nc	Niger Med J	10.60787/nmj-v65i1-449
Chambers ES, Cai W, Vivaldi G, Jolliffe DA, Perdek N, Li W, Faustini SE, Gibbons JM, Pade C, Richter AG, Coussens AK, Martineau AR.	2024	Influence of individuals' determinants including vaccine type on cellular and humoral responses to SARS-CoV-2 vaccination	t	NPJ Vaccines	10.1038/s41541-024-00878-0
Abraham D, Premkumar PS, Platts-Mills JA, Tewari T, Bhat N, Rajendiran R, Gunalan H, Kang G.	2024	Effect of Non-Rotavirus Enteric Infections on Vaccine Efficacy in a ROTASIIL Clinical Trial	t	Am J Trop Med Hyg	10.4269/ajtmh.23-0348
Sallard E, Fischer J, Schroeer K, Dawson LM, Beaude N, Affes A, Ehrke-Schulz E, Zhang W, Westhaus A, Cabanes-Creus M, Lisowski L, Ruszics Z, Ehrhardt A.	2024	ADEVO: Proof-of-concept of adenovirus-directed EVOlution by random peptide display on the fiber knob	b	Mol Ther Oncol	10.1016/j.omton.2024.200867
Umran N, Kalpana S, Dhandapani P.	2024	Prevalence of non- SARS CoV-2 respiratory virus infection in children during COVID-19 pandemic in Chennai, South India	nc	Indian J Pathol Microbiol	10.4103/ijpm.ijpm_493_23
O'Donnell KL, Henderson CW, Anhalt H, Fusco J, Erasmus JH, Lambe T, Marzi A.	2024	Vaccine Platform Comparison: Protective Efficacy against Lethal Marburg Virus Challenge in the Hamster Model	t	Int J Mol Sci	10.3390/ijms25158516
Rodríguez RA, Garza FM, Birch ON, Greaves JCJ.	2024	Co-occurrence of adeno-associated virus 2 and human enteric adenovirus (group F) in wastewater after worldwide outbreaks of acute hepatitis of unknown etiology (AHUE)	n	Sci Total Environ	10.1016/j.scitotenv.2024.176806
Zhang XF, Liu Y, Zhang W, Huo JB, Cao SH, Tian XY.	2024	[Analysis of epidemiological characteristics of respiratory pathogens in children with influenza-like illnesses in a children's hospital in Beijing from 2022 to 2023]	l	Zhonghua Yu Fang Yi Xue Za Zhi	10.3760/cma.j.cn112150-20230829-00137
Kachooei A, Mirhoseinian M, Jalilvand S, Latifi T, Feizi M, Shahosseini Z, Arashkia A, Marashi SM, Shoja Z.	2024	Molecular characterization of human astrovirus infection in children under 5 years of age with acute gastroenteritis in Tehran, Iran, 2021-2022: co-infection with rotavirus	n	Virus Genes	10.1007/s11262-024-02075-6
Ishii T, Nawa N, Hosokawa S, Morio T, Fujiwara T.	2024	Exploring viral infections' role in Kawasaki disease onset: A study during the COVID-19 pandemic	nc	J Med Virol	10.1002/jmv.29660
Wang X, Liu W, Hu M, He Y, Wang B, Li K, Zhang R, Zhang H, Wang T, Wang Y, Chen L, Hu X, Ren H, Song H.	2024	Coinfection of human adenovirus and recombinant human astrovirus in a case of acute gastroenteritis: A report from China	cr	J Med Virol	10.1002/jmv.29940
Tran H, Ha T, Hoang L, Tran Y, Ruder K, Zhong L, Chen C, Liu Y, Yu D, Abraham T, Hinterwirth A, Deiner M, Porco TC, Lietman TM, Doan T, Seitzman GD; SCORPIO Study Group.	2024	Coxsackievirus A24 causing acute conjunctivitis in a 2023 outbreak in Vietnam	n	Int J Infect Dis	10.1016/j.ijid.2024.107133
Lee NJ, Woo S, Rhee JE, Lee J, Lee S, Kim EJ.	2024	Increased Trend of Adenovirus Activity After the COVID-19 Pandemic in South Korea: Analysis of National Surveillance Data	n	Ann Lab Med	10.3343/alm.2023.0484
Huynh A, Gray PE, Sullivan A, Mackie J, Guerin A, Rao G, Pathmanandavel K, Mina ED, Hollway G, Hobbs M, Enthoven K, O'Young P, McManus S, Wainwright LH, Higgins M, Noon F, Wong M, Bastard P, Zhang Q, Casanova JL, Hsiao KC, Pinzon-Charry A, Ma CS, Tangye SG.	2024	A Novel Case of IFNAR1 Deficiency Identified a Common Canonical Splice Site Variant in DOCK8 in Western Polynesia: The Importance of Validating Variants of Unknown Significance in Under-Represented Ancestries	b	J Clin Immunol	10.1007/s10875-024-01774-x
Plewes MR, Talbott HA, Schott MB, Wood JR, Cupp AS, Davis JS.	2024	Unraveling the role of lipid droplets and perilipin 2 in bovine luteal cells	b	FASEB J	10.1096/fj.202400260rr
Diao M, Tao Y, Liu Q, Huang L, Li H, Lin X.	2024	Rac1 promotes the lipopolysaccharide-induced inflammatory response and contraction-associated proteins (CAPs) expression in mouse uterine smooth muscle cells	b	Reprod Biol	10.1016/j.repbio.2024.100896
Ramos-Gonzalez MR, Sirpu Natesh N, Rachagani S, Amos-Landgraf J, Shirwan H, Yolcu ES, Gomez-Gutierrez JG.	2024	Establishment of Translational Luciferase-Based Cancer Models to Evaluate Antitumoral Therapies	b	Int J Mol Sci	10.3390/ijms251910418
Clark RDE, Rabito F, Munyonho FT, Remcho TP, Kolls JK.	2024	Evaluation of anti-vector immune responses to adenovirus-mediated lung gene therapy and modulation by αCD20	t	Mol Ther Methods Clin Dev	10.1016/j.omtm.2024.101286
Sočan M, Prosenc K, Mrzel M.	2024	Prevalence of Co-Infections in Primary Care Patients with Medically Attended Acute Respiratory Infection in the 2022/2023 Season	n	Viruses	10.3390/v16081289
Vasileiou S, Kuvalekar M, Velazquez Y, Watanabe A, Leen AM, Gilmore SA.	2024	Phenotypic and functional characterization of posoleucel, a multivirus-specific T cell therapy for the treatment and prevention of viral infections in immunocompromised patients	b	Cytotherapy	10.1016/j.jcyt.2024.03.012
Claas ECJ, Rezek Y, Sterk L, Russcher A, Verhees FB, Heijne-Tol A, Smits PHM, Nijhuis RHT.	2024	Diagnosing viral gastro-enteritis using the fully automated sample-in, result-out STARlet All in one system (AIOS)	v	J Virol Methods	10.1016/j.jviromet.2024.114985
Ferrari A, Schiavetti I, Ogliastro M, Minet C, Sibilio R, Giberti I, Costa E, Massaro E, Lai PL, Mosca S, Bruzzone B, Orsi A, Panatto D, Icardi G.	2024	Co-detection of respiratory pathogens among ILI patients: characterization of samples collected during the 2018/19 and 2019/20 pre-pandemic seasons	n	BMC Infect Dis	10.1186/s12879-024-09687-1
Lu B, Zhang Y, Wang J, Yang D, Liu M, Ma L, Yi W, Liang Y, Xu Y, Fan H, Liu W, Tang J, Zeng S, Cai L, Zhang L, Nie J, Zhang F, Gu X, Rosa Duque JS, Lu G, Zhang Y.	2024	PD1(+)CD4(+) T cells promote receptor editing and suppress autoreactivity of CD19(+)CD21(low) B cells within the lower respiratory airways in adenovirus pneumonia	b	Mucosal Immunol	10.1016/j.mucimm.2024.07.005
Demirhan S, King Z, Sohail SS, Merzel D, Lamson DM, Palezac L, Tanner TI, Loeb DM, Foca M.	2024	Human Adenovirus B3 Associated Colitis and Hemophagocytic Lymphohistiocytosis in 9-Year-old Previously Healthy Girl	cr	Pediatr Infect Dis J	10.1097/inf.0000000000004328
Tomoda T, Nishimura A, Kamiya T, Inoue K, Katano H, Iida S, Hoshino A, Isoda T, Imai K, Kajiwara M, Takagi M, Kanegane H, Hanaoka N, Morio T.	2024	Immune reconstitution and cidofovir administration rescue human adenovirus hepatitis after allogeneic hematopoietic cell transplantation	n	Transpl Immunol	10.1016/j.trim.2024.102093
Ramos-Gonzalez MR, Tarique M, Batra L, Arguc F, Garza-Morales R, Shirwan H, Yolcu ES, Gomez-Gutierrez JG.	2024	Oncolytic Adenovirus Armed with a Novel Agonist of the CD137 Immune Checkpoint Stimulator Suppresses Tumor Growth	b	Vaccines (Basel)	10.3390/vaccines12030340
Martín-de Vicente C, Giménez-Molina V, Fernández-Atuan R, Buzón-Serrano L.	2024	Post-infectious bronchiolitis obliterans in children after the end of the COVID-19 pandemic	n	Pediatr Pulmonol	10.1002/ppul.27319
Orabi A, Shameli K, Protzer U, Moeini H.	2024	Adenoviral fiber-knob based vaccination elicits efficient neutralizing antibodies and T cell responses against adenovirus infection	b	Virol J	10.1186/s12985-024-02520-w
Hofmann K, Hofmann S, Weigl F, Mai J, Schreiner S.	2024	DMSO and Its Role in Differentiation Impact Efficacy of Human Adenovirus (HAdV) Infection in HepaRG Cells	b	Viruses	10.3390/v16040633
Hikmat H, Le Targa L, Boschi C, Py J, Bedotto M, Morand A, Cassir N, Aherfi S, La Scola B, Colson P.	2024	Sequencing and characterization of human bocavirus genomes from patients diagnosed in Southern France between 2017 and 2022	n	J Med Virol	10.1002/jmv.29706
Garcia Quesada M, Platts-Mills JA, Liu J, Houpt ER, Rogawski McQuade ET.	2024	Leveraging data from a longitudinal birth cohort to improve attribution of diarrhea etiology among children in low-resource settings	n	J Infect Dis	10.1093/infdis/jiae389
Su HC, Chang YC, Chen CH, Cheng MY, Hsih WH, Chen YJ, Chou CH, Lin YC, Hsiao CT, Shih HM, Ho MW, Hsueh PR.	2024	Unveiling the dynamics of respiratory infections revealed by multiplex PCR testing during the COVID-19 pandemic in Taiwan, 2020-2023	n	J Microbiol Immunol Infect	10.1016/j.jmii.2024.08.003
Diniz LM, Dias CS, Oliveira MCL, Simões E Silva AC, Colosimo EA, Mak RH, Pinhati CC, Galante SC, Yan IO, Martelli-Júnior H, Oliveira EA.	2024	Outcomes of SARS-CoV-2 and Seasonal Viruses Among 2 Million Adults Hospitalized for Severe Acute Respiratory Infection During the COVID-19 Pandemic in Brazil	nc	J Infect Dis	10.1093/infdis/jiae295
Bhatnagar AR, Siddiqui F, Khan G, Pompa R, Kwon D, Nyati S.	2024	Long-Term Follow-Up of Phase I Trial of Oncolytic Adenovirus-Mediated Cytotoxic and Interleukin-12 Gene Therapy for Treatment of Metastatic Pancreatic Cancer	b	Biomedicines	10.3390/biomedicines12051065
Choi Q, Kim HJ.	2024	Respiratory Viruses Co-detection on a Multiplex RT-PCR Panel: a Comparative Clinical Study	n	Clin Lab	10.7754/clin.lab.2024.231232
Sonowal D, Sharma A, Sarmah K, Upadhaya D, Kumar S, Kaur H.	2024	Aetiological profile of acute encephalitis syndrome in Assam, India, during a 4-year period from 2019 to 2022	nc	APMIS	10.1111/apm.13443
Letafati A, Jazayeri SM, Atwan H, Mahmoudi MK, Sarrafzadeh S, Ardekani OS, Norouzi M, Ghaziasadi A.	2024	Utilization of multiplex polymerase chain reaction for simultaneous and rapid detection of viral infections from different ocular structures	v	Sci Rep	10.1038/s41598-024-68171-7
Zavala-Rodríguez M, Martínez-Triana MA, Hernández-Morales MDR, Peña-Vélez R.	2024	[Adenovirus-related acute liver failure treated with intravenous immunoglobulin]	cr	Rev Alerg Mex	10.29262/ram.v71i2.1275
Xue L, Zhu J, Lei K, Liu Z, Tang Y, Zhong B, Gao N, Xiong C, Lei J, Tian Y, Zhou W, Feng N, Zhang X, Chen D, Li J, Geng Y.	2024	Evaluation of the FPMC respiratory panel for detection of respiratory tract pathogens in nasopharyngeal swab and sputum specimens	v	Virol J	10.1186/s12985-024-02430-x
Vaes JEG, Onstwedder SM, Trayford C, Gubbins E, Maas M, van Rijt SH, Nijboer CH.	2024	Modifying the Secretome of Mesenchymal Stem Cells Prolongs the Regenerative Treatment Window for Encephalopathy of Prematurity	b	Int J Mol Sci	10.3390/ijms25126494
Matsubara K, Matsubara Y, Uchikura Y, Sugiyama T.	2024	Stimulation of Angiotensin II Receptor Subtype 2 Reduces Preeclampsia-like Symptoms in a Mouse Model of Preeclampsia	b	Curr Issues Mol Biol	10.3390/cimb46090579
Poston TB, Girardi J, Polson AG, Bhardwaj A, Yount KS, Jaras Salas I, Trim LK, Li Y, O'Connell CM, Leahy D, Harris JM, Beagley KW, Goonetilleke N, Darville T.	2024	Viral-vectored boosting of OmcB- or CPAF-specific T-cell responses fail to enhance protection from Chlamydia muridarum in infection-immune mice and elicits a non-protective CD8-dominant response in naïve mice	t	Mucosal Immunol	10.1016/j.mucimm.2024.06.012
Yalcin SS, Kuskonmaz BB, Perez-Brocal V, Uckan Cetinkaya D, Moya A, Dinleyici EC.	2024	Human Mastadenovirus A Infection in a Child During the Course of Hematopoietic Stem Cell Transplant	cr	Exp Clin Transplant	10.6002/ect.2022.0049
Acar DB, Avsar H, Bulbul A.	2024	Evaluation of Etiological Causes and Factors Affect Length of Hospitalization in Neonates Hospitalized with Lower Respiratory Tract Infection	n	Sisli Etfal Hastan Tip Bul	10.14744/semb.2023.77674
Di Maio VC, Gentile L, Scutari R, Colagrossi L, Coltella L, Ranno S, Linardos G, Liccardo D, Basso MS, Pietrobattista A, Landi S, Forqué L, Ciofi Degli Atti M, Ricotta L, Onetti Muda A, Maggiore G, Raponi M, Perno CF, Russo C.	2024	Acute Hepatitis of Unknown Origin in Children: Analysis of 17 Cases Admitted to the Bambino Gesù Children's Hospital in Rome	cr	Microorganisms	10.3390/microorganisms12040826
Wang P, Zhang Z, Fang K, Yao J, Huang X, Lu S.	2024	Analysis of the epidemic characteristics of common respiratory pathogens infection in children in a 3A special hospital	n	BMC Infect Dis	10.1186/s12879-024-09784-1
Matia-Garcia I, Ocampo-Galeana JA, Muñoz-Valle JF, Soñanez-Organis JG, González RA, Guzmán-Guzmán IP, Marino-Ortega LA, Parra-Rojas I.	2024	An Observational Study Suggests That Natural HAdV-36 Infection Decreases Blood Glucose Levels without Affecting Insulin Levels in Obese Young Subjects	n	Viruses	10.3390/v16060922
Ondo GN, Ushijima Y, Abe H, Mahmoudou S, Bikangui R, Nkoma AM, Mbadinga MJVM, More A, Agbanrin MD, Pemba CM, Beh Mba R, Adegnika AA, Lell B, Yasuda J.	2024	Genetic Diversity and Detection of Respiratory Viruses Excluding SARS-CoV-2 during the COVID-19 Pandemic in Gabon, 2020-2021	n	Viruses	10.3390/v16050698
Chen J, Wang Q, Zhong B, Zheng H, Wang D, Huang X, Liu L, Liu T.	2024	Activation of the RIG-I/MAVS Signaling Pathway during Human Adenovirus Type 3 Infection Impairs the Pro-Inflammatory Response Induced by Secondary Infection with Staphylococcus aureus	b	Int J Mol Sci	10.3390/ijms25084178
Xue Y, Ma Y, Sun Z, Liu X, Zhang M, Zhang J, Xi N.	2024	Identification and Measurement of Biomarkers at Single Microorganism Level for In Situ Monitoring Deep Ultraviolet Disinfection Process	b	IEEE Trans Nanobioscience	10.1109/tnb.2023.3312754
Wiggins KB, Winston SM, Reeves IL, Gaevert J, Spence Y, Brimble MA, Livingston B, Morton CL, Thomas PG, Sant AJ, Ross TM, Davidoff AM, Schultz-Cherry S.	2024	rAAV expressing a COBRA-designed influenza hemagglutinin generates a protective and durable adaptive immune response with a single dose	b	J Virol	10.1128/jvi.00781-24
Oh J, Park S, Park J, Jo H, Lee H, Udeh R, Rahmati M, Yang JM, Lee JY, Yon DK.	2024	Global burden of vaccine-associated uveitis and their related vaccines, 1967-2023	t	Br J Ophthalmol	10.1136/bjo-2024-325985
Li J, Wu Q, Guo X, Rong L, Fang Y.	2024	Salvage treatment of ruxolitinib for refractory adenovirus-associated hemophagocytic syndrome post-haploidentical allogeneic stem cell transplantation: a case report	cr	Transl Pediatr	10.21037/tp-24-27
Gallo PM, Chain RW, Xu J, Whiteman LM, Palladino A, Caricchio R, Costa-Reis P, Sullivan KE, Gallucci S.	2024	EGFR-ErbB2 dual kinase inhibitor lapatinib decreases autoantibody levels and worsens renal disease in Interferon α-accelerated murine lupus	b	Int Immunopharmacol	10.1016/j.intimp.2024.112692
Shakoor N, Niazi SK, Ghani E, Iftikhar R, Rathore A, Noor M.	2024	Respiratory viral infections in bone marrow transplant patients: insights from a tertiary care hospital in Rawalpindi, Pakistan	n	J Pak Med Assoc	10.47391/jpma.10587
Li Q, He H, Zhou Y, Wang J, Chen H, Liu H.	2024	A single dose of recombinant adenoviral vector rabies vaccine expressing two copies of glycoprotein protects mice from lethal virus challenge	t	J Infect Dev Ctries	10.3855/jidc.19193
Tollefson AE, Cline-Smith AB, Spencer JF, Reyna DM, Lipka E, Toth K.	2024	NPP-669, a prodrug of cidofovir, is highly efficacious against human adenovirus infection in the permissive Syrian hamster model	b	Antimicrob Agents Chemother	10.1128/aac.00489-24
Sun Y, Dai L, Shan Y, Yang Y, Wu Y, Huang X, Ma N, Huang Q, Jiang M, Jia M, Yang W, Feng L.	2024	Pathogen characteristics of respiratory infections in the season after the COVID-19 pandemic between August and December 2023: evidence from direct-to-consumer testing-based surveillance in Guangzhou and Beijing, China	n	Int J Infect Dis	10.1016/j.ijid.2024.107195
Liu HF, Feng QL, Huang RW, Yuan TY, Sui MZ, Li PL, Liu K, Li F, Li Y, Jiang L, Fu HM.	2024	[Clinical characteristics of hospitalized children with respiratory syncytial virus infection and risk prediction of severe illness during the post-COVID-19 era in Kunming]	l	Zhonghua Er Ke Za Zhi	10.3760/cma.j.cn112140-20240219-00109
Mogotsi MT, Ogunbayo AE, Bester PA, O'Neill HG, Nyaga MM.	2024	Longitudinal analysis of the enteric virome in paediatric subjects from the Free State Province, South Africa, reveals early gut colonisation and temporal dynamics	n	Virus Res	10.1016/j.virusres.2024.199403
Chai P, Shi Y, Yu J, Liu X, Li D, Li J, Li L, Li D, Duan Z.	2024	The Central Conserved Peptides of Respiratory Syncytial Virus G Protein Enhance the Immune Response to the RSV F Protein in an Adenovirus Vector Vaccine Candidate	t	Vaccines (Basel)	10.3390/vaccines12070807
Borowska MT, Liu LD, Caveney NA, Jude KM, Kim WJ, Masubuchi T, Hui E, Majzner RG, Garcia KC.	2024	Orientation-dependent CD45 inhibition with viral and engineered ligands	n	Sci Immunol	10.1126/sciimmunol.adp0707
Declercq J, Gerlo S, Van Nevel S, De Ruyck N, Holtappels G, Delesie L, Tobback E, Lammens I, Gerebtsov N, Sedeyn K, Saelens X, Lambrecht BN, Gevaert P, Vandekerckhove L, Vanhee S.	2024	Repeated COVID-19 mRNA-based vaccination contributes to SARS-CoV-2 neutralizing antibody responses in the mucosa	t	Sci Transl Med	10.1126/scitranslmed.adn2364
Gomez-Gutierrez JG, Rao XM, Zhou HS, McMasters KM.	2024	Corrigendum to ""Enhanced cancer cell killing by truncated E2F-1 used in combination with oncolytic adenovirus"" [Virology 433 (2) (2012) 538-547]	b	Virology	10.1016/j.virol.2024.110079
Casey A.; Fiorino E.K.; Wambach J.	2024	Innovations in Childhood Interstitial and Diffuse Lung Disease	n	Clinics in Chest Medicine	10.1016/j.ccm.2024.04.002
Sun R.; Cheng Y.; Hu H.	2024	Influenza A/H3N2 and Its Co-infection with Other Respiratory Pathogens: Higher Pneumonia Rates and Prolonged Hospital Stays in Pediatric Patients	np	Jundishapur Journal of Microbiology	10.5812/jjm-148636
Nascimento L.G.D.; Sarmento S.K.; Röpke Junior R.; Fumian T.M.	2024	Evaluation of qPCR for the Selective Detection of Enteric Adenovirus Followed by Sequence-Based Genetic Characterization of F Strains Circulating in Brazil	v	Applied Microbiology (Switzerland)	10.3390/applmicrobiol4030069
Lin G.-L.; Drysdale S.B.; Snape M.D.; O’Connor D.; Brown A.; MacIntyre-Cockett G.; Mellado-Gomez E.; de Cesare M.; Ansari M.A.; Bonsall D.; Bray J.E.; Jolley K.A.; Bowden R.; Aerssens J.; Bont L.; Openshaw P.J.M.; Martinon-Torres F.; Nair H.; Golubchik T.; Pollard A.J.	2024	Targeted metagenomics reveals association between severity and pathogen co-detection in infants with respiratory syncytial virus	n	Nature Communications	10.1038/s41467-024-46648-3
Li W.; Jia W.; Fu S.; Song C.; Cheng Y.	2024	Clinical characteristics and pathogen profile of 133 cases of community-acquired necrotizing pneumonia in children; [133 例儿童社区获得性坏死性肺炎的临床特征及病原谱]	l	China Tropical Medicine	10.13604/j.cnki.46-1064/r.2024.09.18
Varadarajan P.; Subramanian R.; Srividya G.; Rangabashyam N.; Subramani S.	2024	Clinical Profile of Children with Adenovirus Infection–A Hospital-based Observational Study	nc	Indian Pediatrics	10.1007/s13312-024-3277-y
Berghuis D.; Mehyar L.S.; Abu-Arja R.; Albert M.H.; Barnum J.L.; von Bernuth H.; Elfeky R.; Lewalle P.; Laberko A.; Ghosh S.; Slatter M.A.; Weemaes C.M.R.; Yesilipek A.; Sirait T.; Neven B.; Gennery A.R.; Lankester A.C.	2024	Allogeneic Hematopoietic Stem Cell Transplantation in Immunodeficiency—Centromeric Instability—Facial Dysmorphism (ICF) Syndrome: an EBMT/ESID Inborn Errors Working Party Study	n	Journal of Clinical Immunology	10.1007/s10875-024-01786-7
Higham C.S.; Shimano K.A.; Kharbanda S.; Chu J.; Cisneros G.S.; Winestone L.E.; Dara J.; Huang J.N.; Hermiston M.L.; Long-Boyle J.R.; Dvorak C.C.	2024	Cyclophosphamide and Thiotepa Increases Risk of Transplant-Associated Thrombotic Microangiopathy	n	Transplantation and Cellular Therapy	10.1016/j.jtct.2024.06.020
Hou G.; Ding S.	2024	Decoding mechanisms of diarrhea induction by enteric viruses	np	PLoS Pathogens	10.1371/journal.ppat.1012414
Loconsole D.; Centrone F.; Sallustio A.; Casulli D.; Zagaria R.; Sacco D.; Colella V.; Albano N.; Caselli D.; Cardinale F.; Giordano P.; Lofù I.; Laforgia N.; Chironna M.	2024	Echovirus 11 lineage I and other enteroviruses in hospitalized children with acute respiratory infection in Southern Italy, 2022- 2023	n	International Journal of Infectious Diseases	10.1016/j.ijid.2024.107091
Wan L.; Huang X.; Fu J.; Xiao F.; Jia N.; Zhang Y.; Chen M.; Zhu X.; Li S.; Zhou J.; Wang Y.	2024	Rapid detection of human adenovirus by multiple cross displacement amplification combined with nanoparticle-based biosensor platform	v	Sensors and Actuators Reports	10.1016/j.snr.2024.100252
Lee N.; Kim K.H.; Park J.-H.; Cho J.Y.; Cho S.H.; Kim D.K.; Kim S.Y.; Kim E.K.; Choi E.-Y.; Choi J.-O.; Cho S.; Choi G.H.; Park H.; Kim H.Y.; Yoon H.J.; Ahn Y.; Jeong M.H.	2024	COVID-19 Vaccination–Related Pericarditis: A Korean Nationwide Study	t	Mayo Clinic Proceedings	10.1016/j.mayocp.2024.03.026
Wang Y.; Zhang X.; Xu L.; Wang Y.; Yan C.; Chen H.; Chen Y.; Wei F.; Han W.; Wang F.; Wang J.; Huang X.; Mo X.	2024	Clinical manifestations, prognostic factors, and outcomes of adenovirus pneumonia after allogeneic hematopoietic stem cell transplantation	n	Virology Journal	10.1186/s12985-024-02383-1
Akkuzu E.; Yazıcı M.U.; Azapağası E.; Hirfanoğlu T.; Derinkuyu B.; Tezer H.	2024	Diagnostic Challenges in a Nine-year-old Boy with ADEM and Longitudinal Extensive Transverse Myelitis; [ADEM ve Longitudinal Ekstensive Transvers Miyelitli Dokuz Yaşında Bir Erkek Çocukta Tanı Zorlukları]	cr	Journal of Pediatric Emergency and Intensive Care Medicine(Turkey)	10.4274/cayd.galenos.2024.45087
Ndiaye D.; Diatta G.; Bassene H.; Cortaredona S.; Sambou M.; Ndiaye A.J.S.; Bedotto-Buffet M.; Edouard S.; Mediannikov O.; Sokhna C.; Fenollar F.	2024	Prevalence of Respiratory Pathogens in Nasopharyngeal Swabs of Febrile Patients with or without Respiratory Symptoms in the Niakhar Area of Rural Senegal	n	Pathogens	10.3390/pathogens13080655
Yuan L.; Zhuo Z.-Q.; Zhu Q.-G.; Li M.-Z.; Wu X.-D.	2024	Effect of bronchoscopy on plastic bronchitis in children	n	Pediatric Pulmonology	10.1002/ppul.27115
Maggiore G.; Sciveres M.	2024	Giant cell hepatitis associated with autoimmune hemolytic anemia: More evidence for B-cell depletion therapy for a rare immune mediated disease of infancy	n	Clinics and Research in Hepatology and Gastroenterology	10.1016/j.clinre.2024.102435
Van Hove J.L.K.; Friederich M.W.; Hock D.H.; Stroud D.A.; Caruana N.J.; Christians U.; Schniedewind B.; Michel C.R.; Reisdorph R.; Lopez Gonzalez E.D.J.; Brenner C.; Donovan T.E.; Lee J.C.; Chatfield K.C.; Larson A.A.; Baker P.R., II; McCandless S.E.; Moore Burk M.F.	2024	ACAD9 treatment with bezafibrate and nicotinamide riboside temporarily stabilizes cardiomyopathy and lactic acidosis	b	Mitochondrion	10.1016/j.mito.2024.101905
Buonsenso D.	2024	In the era of digitalisation and biosignatures, is C-reactive protein still the one to beat?	n	The Lancet Digital Health	10.1016/s2589-7500(24)00177-8
Tang E.; Gador-Whyte A.P.; Newman M.R.	2024	Viral Cytopathic Changes in Sputum Cytology in a Patient with Known Human Metapneumovirus	cr	Acta Cytologica	10.1159/000540184
Dsouza N.A.; Girish H.C.; Kore M.; Amdekar Y.K.; Kinikar A.A.	2024	Over Investigation: An Ethical Debate	n	Indian Pediatrics	10.1007/s13312-024-3261-6
Vidal-Quadras C.H.; Deraoui I.M.; Muehlethaler V.	2024	Impact of the COVID-19 pandemic on the epidemiology of bronchiolitis at Hôpital du Jura in Delémont, Switzerland: a retrospective observational study	np	Swiss Medical Weekly	10.57187/s.3768
Carmona-Vicente N.; Pandiscia A.; Santiso-Bellón C.; Perez-Cataluña A.; Rodríguez-Díaz J.; Costantini V.P.; Buesa J.; Vinjé J.; Sánchez G.; Randazzo W.	2024	Human intestinal enteroids platform to assess the infectivity of gastroenteritis viruses in wastewater	n	Water Research	10.1016/j.watres.2024.121481
Heald-Sargent T.; Morrison A.; Verghese P.S.; Chapin C.A.; Li C.N.	2024	Pediatric solid organ transplant recipients positive for severe acute respiratory syndrome coronavirus 2 pre-transplant	n	Transplant Infectious Disease	10.1111/tid.14284
Abdelwahab I.A.; Elbatouti G.A.	2024	Potential antiviral activity of metformin against human Adenovirus-7	b	Microbes and Infectious Diseases	10.21608/mid.2024.258425.1736
Anwar R.; Keche A.S.; Sravan J.S.; Chaurasia J.K.	2024	Multiple Intussusceptions as the Cause of Death in Asymptomatic neonate: A rare case report	cr	Journal of Indian Academy of Forensic Medicine	10.48165/jiafm.2024.46.1(suppl).16
Lorenzana-Carrillo M.A.; Tejay S.; Nanoa J.; Huang G.; Liu Y.; Haromy A.; Zhao Y.Y.; Mendiola Pla M.; Bowles D.E.; Kinnaird A.; Michelakis E.D.; Sutendra G.	2024	TRIM35 Monoubiquitinates H2B in Cardiac Cells, Implications for Heart Failure	b	Circulation Research	10.1161/circresaha.123.324202
Medrano P.G.; Weerasinghe N.; Nagahawatte A.; Vanderburg S.; Park L.P.; Wijayaratne G.B.; Devasiri V.; Dilshan B.; Sheng T.; Kurukulasooriya R.; Anderson J.; Nicholson B.P.; Woods C.W.; Bodinayake C.K.; Gayani Tillekeratne L.	2024	Prevalence and predictors of antibiotic prescription among patients hospitalized with viral lower respiratory tract infections in Southern Province, Sri Lanka	n	PLoS ONE	10.1371/journal.pone.0304690
Chaudhary J.; Rajge R.R.; Khandale N.; Kumari Y.; Singh I.	2024	Alternative Approaches for the Treatment of Chagas Disease	t	ChemistrySelect	10.1002/slct.202303983
Chen H.; Wu Y.; Ye X.	2024	Epidemiological analysis of severe lower respiratory tract viral infections in children in Shenzhen, 2017-2021; [深圳市 2017—2021 年儿童重症下呼吸道病毒感染流行病学分析]	l	China Tropical Medicine	10.13604/j.cnki.46-1064/r.2024.07.03
Felix A.; Assad Z.; Bidet P.; Caseris M.; Dumaine C.; Faye A.; Melki I.; Kaguelidou F.; Valtuille Z.; Ouldali N.; Meinzer U.	2024	Common Seasonal Pathogens and Epidemiology of Henoch-Schönlein Purpura Among Children	n	JAMA Network Open	10.1001/jamanetworkopen.2024.5362
Fukuda K.; Haro K.; Yamasaki K.; Ikegami H.; Saito M.	2024	Surveillance and phylogenetic analysis of a pathogenic bacterium candidate in nasal discharge from children	n	Microbiology Spectrum	10.1128/spectrum.00566-24
Niczyporuk J.S.; Kozdruń W.; Tomczyk G.; Piekarska K.; Barabasz M.; Michalski M.	2024	Molecular characteristics of fowl adenovirus strains detected in broiler chickens on diets without immunostimulant supplements	n	Journal of Veterinary Research (Poland)	10.2478/jvetres-2024-0028
Obermeier P.E.; Ma X.; Heim A.; Rath B.A.	2024	Closing the Diagnostic Gap in Encephalitis and Acute Disseminated Encephalomyelitis through Digital Case Classification and Viral Metagenomics	n	Microbiology Research	10.3390/microbiolres15020059
Betts T.A.; Darby A.E.; Hussain F.; Edwards M.	2024	Identifying the impact of non-pharmaceutical interventions on RSV transmission in a single-centre observational study	n	BMJ Paediatrics Open	10.1136/bmjpo-2024-002603
Wang Z.; Yang L.; Wu S.; Wu L.; Li X.; Wang M.	2024	Epidemiological analysis of respiratory virus infections in Sichuan Province from 2017 to 2023; [2017—2023年四川省呼吸道病毒感染的流行病学特征分析]	l	Chinese Journal of Microbiology and Immunology	10.3760/cma.j.cn112309-20240419-00137
Paul S.; Mitra A.; Roy P.; Podder A.	2024	Adenovirus outbreaks: A comprehensive review of epidemiology, clinical manifestations, and public health considerations	n	Reshaping Healthcare with Cutting-Edge Biomedical Advancements	10.4018/979-8-3693-4439-2.ch006
Diouf F.S.; Tidjani Alou M.; Bassene H.; Cortaredona S.; Diatta G.; Raoult D.; Sokhna C.; Lagier J.-C.	2024	Seasonal variation of asymptomatic viral and bacterial nasopharyngeal carriage in rural Senegal	n	Journal of Infection and Public Health	10.1016/j.jiph.2024.03.020
Antoon J.W.; Stopczynski T.; Amarin J.Z.; Stewart L.S.; Boom J.A.; Sahni L.C.; Michaels M.G.; Williams J.V.; Englund J.A.; Klein E.J.; Staat M.A.; Schlaudecker E.P.; Selvarangan R.; Schuster J.E.; Weinberg G.A.; Szilagyi P.G.; Perez A.; Moline H.L.; Spieker A.J.; Grijalva C.G.; Olson S.M.; Halasa N.B.	2024	Accuracy of Influenza ICD-10 Diagnosis Codes in Identifying Influenza Illness in Children	nc	JAMA Network Open	10.1001/jamanetworkopen.2024.8255
Li J.; Huang Y.; Yang X.; Cai Y.; Wang Y.; Dai W.; Jiang L.; Wang C.; Wen Z.	2024	Tyrosine-phosphorylated DNER sensitizes insulin signaling in hepatic gluconeogenesis by inducing proteasomal degradation of TRB3	b	Molecular Metabolism	10.1016/j.molmet.2024.101927
Gashgarey D.; Alsuhaibani M.; Alhuthil R.; Alhabshan H.; Alabdulqader A.; Badran R.; Balhmar A.; Aldawood H.; AlBanyan E.A.; AlGhamdi S.; AlJumaah S.; AlYabes O.; Al-Hajjar S.	2024	Evolving Epidemiology of Pediatric Respiratory Syncytial Virus (RSV) Cases Around COVID-19 Pandemic: Impact and Clinical Insights, Retrospective Cohort Study	np	Journal of Epidemiology and Global Health	10.1007/s44197-024-00218-4
Cheng Q.; Cai R.; Zong K.; Luo Q.; Zhou K.; Wang L.; Gong Y.; Zhu R.; Song Q.; Mei G.; Du H.; Gao C.; Han J.; Song J.	2024	Molecular epidemiological characterization of human adenovirus in patients with respiratory tract infections in Wuwei, Gansu Province, 2021; [2021 年甘肃省武威市呼吸道感染患者中人腺病毒的分子流行病学特征]	l	Chinese Journal of Microbiology and Immunology	10.3760/cma.j.cn112309-20231017-00102
Rintz E.; Banacki M.; Ziemian M.; Kobus B.; Wegrzyn G.	2024	Causes of death in mucopolysaccharidoses	n	Molecular Genetics and Metabolism	10.1016/j.ymgme.2024.108507
Amosova I.V.; Timoshicheva T.A.; Kadyrova R.A.; Zabrodskaya Y.A.; Vakin V.S.; Grudinin M.P.; Dzytseva V.V.; Khmelevsky M.S.; Lioznov D.A.	2024	The investigation of the dynamics of changes in neutralizing antibody titers against type 5 adenovirus in the context of vaccination against a new coronavirus infection	t	Virology	10.1016/j.virol.2024.110051
Kapoor H.; Bi C.; Kroll M.H.; Salm A.E.; Dominguez E.A.	2024	Burden and frequency of viral testing of kidney and non-kidney transplant recipients	n	Microbiology Spectrum	10.1128/spectrum.03575-23
Launes C.; Camacho J.; Pons-Espinal M.; López-Labrador F.X.; Esteva C.; Cabrerizo M.; Fernández-García M.D.; Fogeda M.; Masa-Calles J.; López-Perea N.; Echevarría J.E.; Muñoz-Almagro C.; Tarragó D.	2024	Hybrid capture shotgun sequencing detected unexpected viruses in the cerebrospinal fluid of children with acute meningitis and encephalitis	n	European Journal of Clinical Microbiology and Infectious Diseases	10.1007/s10096-024-04795-x
Norman - Bruce H.; Wilson K.; Waheed S.; Richardson J.; Groves H.	2024	Accuracy of point-of-care testing for the diagnosis of respiratory pathogens in a paediatric intensive care setting	n	Archives of Disease in Childhood	10.1136/archdischild-2024-326886
Cui A.; Xia B.; Jiang H.; Li Q.; Sun L.; Xu J.; Hu K.; Xie Z.; Wang Y.; Zhu R.; Huang C.; Li Z.; Xu J.; Wang W.; Zhang H.; Gao Z.; Zhang F.; Xie H.; Zhang Y.	2024	Prevalence and genetic diversity of human rhinovirus among patients with acute respiratory infections in China, 2012−2021	nc	Journal of Medical Virology	10.1002/jmv.29582
Guan Y.; Zhou Z.; Mei G.; Gao J.; Du H.; Han J.; Xu C.	2024	Analysis of common viral pathogen spectrum of acute respiratory infection cases in Changshu city from 2022 to 2023; [2022—2023 年常熟市急性呼吸道感染病例常见病毒病原谱系分析]	l	Chinese Journal of Experimental and Clinical Virology	10.3760/cma.j.cn112866-20240126-00015
Cocoros N.M.; Eberhardt K.; Nguyen V.-T.; Brown C.M.; DeMaria A.; Madoff L.C.; Randall L.M.; Klompas M.	2024	Electronic Health Record–Based Algorithm for Monitoring Respiratory Virus–Like Illness	n	Emerging Infectious Diseases	10.3201/eid3006.230473
Wang W.; Hu J.; Liu Y.	2024	Application of cidofovir in the treatment of adenovirus infection; [西多福韦在腺病毒感染治疗中的应用]	b	Chinese Journal of Experimental and Clinical Virology	10.3760/cma.j.cn112866-20240226-00029
Nham E.; Jang A.-Y.; Ji H.J.; Ahn K.B.; Bae J.-Y.; Park M.-S.; Yoon J.G.; Seong H.; Noh J.Y.; Cheong H.J.; Kim W.J.; Seo H.S.; Song J.Y.	2024	Development and Validation of an Enzyme-Linked Immunosorbent Assay-Based Protocol for Evaluation of Respiratory Syncytial Virus Vaccines	t	Viruses	10.3390/v16060952
Guo X.; Ma D.; Li R.; Zhang R.; Guo Y.; Yu Z.; Chen C.	2024	Association between viral infection and bronchopulmonary dysplasia in preterm infants: a systematic review and meta-analysis	n	European Journal of Pediatrics	10.1007/s00431-024-05565-9
Foca M.; Demirhan S.; Munoz F.M.; Valencia Deray K.G.; Bocchini C.E.; Sharma T.S.; Sherman G.; Muller W.J.; Heald-Sargent T.; Danziger-Isakov L.; Blum S.; Boguniewicz J.; Bacon S.; Joseph T.; Smith J.; Ardura M.I.; Su Y.; Maron G.M.; Ferrolino J.; Herold B.C.	2024	Multicenter Analysis of Valganciclovir Prophylaxis in Pediatric Solid Organ Transplant Recipients	n	Open Forum Infectious Diseases	10.1093/ofid/ofae353
Traunero A.; Basilicata S.; Badina L.; Maschio M.; Ghirardo S.; Amaddeo A.	2024	POST-INFECTIOUS BRONCHIOLITIS OBLITERANS (PIBO), WHAT IS IT?; [Bronchiolite obliterante post-infettiva (PIBO), chi è costei? Un'entità fino a oggi poco conosciuta, ma non più così rara nella pratica clinica]	cr	Medico e Bambino	10.53126/meb43317
Han B.; Li X.-M.; Li R.; Ning W.; Zhang Y.-Y.; Tang Y.-F.; Zhang Y.; Hu L.; Li J.-D.; Liu G.; Zhang D.; Gu L.; Xia H.; Wang X.; Jiang R.-M.	2024	Epidemiological surveillance of acute respiratory infections based on targeted metagenomic next generation sequencing during the flu season after COVID-19 pandemic in Beijing	n	Journal of Infection	10.1016/j.jinf.2024.106188
Wu J.; Zhang Y.; Song J.; Xing H.; Jiang X.; Lei X.	2024	Pathogen surveillance analysis of hospitalized infants with viral diarrhea in Hohhot from 2016 to 2020	n	Journal of Medical Pest Control	10.7629/yxdwfz202404013
Liufu T.; Zhao X.; Yu M.; Xie Z.; Meng L.; Lv H.; Zhang W.; Yuan Y.; Xing G.; Deng J.; Wang Z.	2024	Multiomics analysis reveals serine catabolism as a potential therapeutic target for MELAS	b	FASEB Journal	10.1096/fj.202302286rrr
Lee E.; Bosi I.; Peacock K.; Lau C.; Ford L.S.; Wong M.; Hsu P.	2024	Novel infantile presentations of chronic granulomatous disease	n	Pediatric Allergy and Immunology	10.1111/pai.14190
Hajiabadi H.R.; Saleh R.; Javadi N.; Dehghan A.; Sadeghizadeh A.; Pourmoghaddas Z.	2024	Co-detection of Human Herpes Viruses in Cerebrospinal Fluid Samples of Pediatric Patients with Multi-system Inflammatory Syndrome: A Single Center Experience in Isfahan, Iran	n	Archives of Pediatric Infectious Diseases	10.5812/apid-135959
Ibrahim M.S.; Abbas F.H.; Al-Alwany S.H.; Fatal G.A.; Ali S.H.M.	2024	Single Nucleotide Polymorphism in the IFNG rs1861494 Gene among a Subset of Iraqi Pediatric Patients with Gastroenteritis Co-infected with Cryptosporidium and Adenovirus	n	Al-Rafidain Journal of Medical Sciences	10.54133/ajms.v6i2.844
Chen X.-H.; Zhou S.-J.; Liu Y.-Y.; Cao H.; Zheng Y.-R.; Chen Q.	2024	Application value of metagenomics next-generation sequencing in the diagnosis of respiratory virus infection after congenital heart surgery	v	Translational Pediatrics	10.21037/tp-23-341
Papadopoulos N.G.; Apostolidou E.; Miligkos M.; Xepapadaki P.	2024	Bacteria and viruses and their role in the preschool wheeze to asthma transition	nc	Pediatric Allergy and Immunology	10.1111/pai.14098
Banholzer N.; Jent P.; Bittel P.; Zürcher K.; Furrer L.; Bertschinger S.; Weingartner E.; Ramette A.; Egger M.; Hascher T.; Fenner L.	2024	Air Cleaners and Respiratory Infections in Schools: A Modeling Study Based on Epidemiologic, Environmental, and Molecular Data	n	Open Forum Infectious Diseases	10.1093/ofid/ofae169
Hong Y.J.; Jung B.K.; Kim J.K.	2024	Epidemiological Characterization of Respiratory Pathogens Using the Multiplex PCR FilmArray™ Respiratory Panel	v	Diagnostics	10.3390/diagnostics14070734
Lee Y.; Kim J.K.	2024	Prevalence of Diarrhea-Causing Pathogens in South Korea Analyzed Using Molecular Diagnostic Methods	nc	American Journal of Biochemistry and Biotechnology	10.3844/ajbbsp.2024.190.196
Yi L.; Ning Z.; Xu L.; Shen Y.; Zhu X.; Yu W.; Xie J.; Meng Z.	2024	The combination treatment of oncolytic adenovirus H101 with nivolumab for refractory advanced hepatocellular carcinoma: an open-label, single-arm, pilot study	t	ESMO Open	10.1016/j.esmoop.2024.102239
Hirotsu Y.; Nagakubo Y.; Maejima M.; Shibusawa M.; Hosaka K.; Sueki H.; Mochizuki H.; Omata M.	2024	Changes in Viral Dynamics Following the Legal Relaxation of COVID-19 Mitigation Measures in Japan From Children to Adults: A Single Center Study, 2020–2023	nc	Influenza and other Respiratory Viruses	10.1111/irv.13278
Park S.H.; Jo S.M.; Kim S.W.; Lee J.M.; Baek H.S.	2024	An Investigation of the Relationship between Henoch-Schönlein Purpura and Viral Infection in Korea Using the Health Insurance Database	nc	Journal of Clinical Medicine	10.3390/jcm13051290
Ferrari A.C.F.; Giani E.; Scaramuzza A.E.; Cutuli V.; Giambarda M.; Rota F.; Verderio C.; Cimardi L.; Fumagalli G.; Soliani M.; Drera B.A.; Testa S.; Cavalli C.	2024	The risk of hospitalisation from RSV is not increased by co-infection in children under 24-months-of-age	nc	European Journal of Pediatrics	10.1007/s00431-024-05440-7
Lyu Y.; Xu J.; Zhang H.	2024	Clinical epidemiological characteristics of respiratory syncytial virus infection in children in single center in Tianjin; [天津单中心呼吸道合胞病毒感染儿童的流行病学特征研究]	l	Chinese Journal of Microbiology and Immunology	10.3760/cma.j.cn112309-20240103-00005
Kurskaya O.G.; Prokopyeva E.A.; Dubovitskiy N.A.; Solomatina M.V.; Sobolev I.A.; Derko A.A.; Nokhova A.R.; Anoshina A.V.; Leonova N.V.; Simkina O.A.; Komissarova T.V.; Tupikin A.E.; Kabilov M.R.; Shestopalov A.M.; Sharshov K.A.	2024	Genetic Diversity of the Human Adenovirus C Isolated from Hospitalized Children in Russia (2019–2022)	n	Viruses	10.3390/v16030386
Jodele S.; Dandoy C.E.; Aguayo-Hiraldo P.; Lane A.; Teusink-Cross A.; Sabulski A.; Mizuno K.; Laskin B.L.; Freedman J.; Davies S.M.	2024	A prospective multi-institutional study of eculizumab to treat high-risk stem cell transplantation–associated TMA	b	Blood	10.1182/blood.2023022526
Shubina T.S.; Balashov D.N.; Lokhmatov M.M.; Zakharov I.V.; Abramov D.S.; Akhaladze D.G.	2024	Endoscopic criteria for colonic mucosal damage in children with suspected acute graft-versus-host disease after allogeneic hematopoietic stem cell transplantation	n	Pediatric Hematology/Oncology and Immunopathology	10.24287/1726-1708-2024-23-2-90-97
Yan X.; Yu Q.; Liu Y.; Xie Y.; Zhao W.; Di X.; Hao Y.	2024	Etiological analysis of viral diarrhea in infants and young children under 5 years old in Lulong County	l	Journal of Medical Pest Control	10.7629/yxdwfz202403006
Stoyanova A.; Georgieva I.; Popov M.; Saparevska R.; Nikolaeva-Glomb L.	2024	AN ACUTE GASTROENTERITIS OUTBREAK IN A KINDERGARTEN	n	Problems of Infectious and Parasitic Diseases	10.58395/w2hyet07
Mambetova M.; Dzholbunova Z.; Bayalieva M.; Balabasova A.; Anarbaeva Z.; Asanbekova Z.; Kondadasula P.	2024	Clinical and Epidemiological Characteristics of Human Metapneumovirus Infection in Children in Kyrgyzstan	nc	Journal of Communicable Diseases	10.24321/0019.5138.202427
Lum S.H.; James B.; Ottaviano G.; Ewins A.-M.; Patrick K.; Ali S.; Carpenter B.; Silva J.; Tewari S.; Furness C.; Thomas A.; Shenton G.; Bonney D.; Moppett J.; Hambleton S.; Gennery A.R.; Amrolia P.; Gibson B.; Hough R.; Rao K.; Slatter M.; Wynn R.	2024	Alemtuzumab, Dual Graft-versus-Host Disease Prophylaxis, and Lower CD3+ T Cell Doses Equalize Rates of Acute and Chronic Graft-versus-Host Disease in Pediatric Patients Receiving Allogeneic Hematopoietic Stem Cell Transplantation with Matched Unrelated Donor Peripheral Blood Stem Cells or Bone Marrow Grafts	n	Transplantation and Cellular Therapy	10.1016/j.jtct.2023.12.005
Abdella W.S.; Selim A.N.; Diab S.; Qobeia E.; Elgazzar A.F.	2024	Vaccination and Therapeutics	t	Advances in Experimental Medicine and Biology	10.1007/978-3-031-61939-7_9
Lakkaraja M.; Mauguen A.; Boulad F.; Cancio M.I.; Curran K.J.; Harris A.C.; Kernan N.A.; Klein E.; Kung A.L.; Oved J.; Prockop S.; Scaradavou A.; Spitzer B.; O'Reilly R.J.; Boelens J.J.	2024	Impact of rabbit anti-thymocyte globulin (ATG) exposure on outcomes after ex vivo T-cell–depleted hematopoietic cell transplantation in pediatric and young adult patients	b	Cytotherapy	10.1016/j.jcyt.2024.01.004
Kumar M.; Hanisch B.R.	2024	How I approach: the transplant recipient with fever and pulmonary infiltrates	n	Frontiers in Pediatrics	10.3389/fped.2024.1273590
Wade S.F.; Diouara A.A.M.; Ngom B.; Thiam F.; Dia N.	2024	SARS-CoV-2 and Other Respiratory Viruses in Human Olfactory Pathophysiology	n	Microorganisms	10.3390/microorganisms12030540
Jiang M.; Zhang H.; Yao F.; Lu Q.; Sun Q.; Liu Z.; Li Q.; Wu G.	2024	Influence of non-pharmaceutical interventions on epidemiological characteristics of Mycoplasma pneumoniae infection in children during and after the COVID-19 epidemic in Ningbo, China	n	Frontiers in Microbiology	10.3389/fmicb.2024.1405710
Liu X.; Ding Y.; Hu R.; Tang H.	2024	Evaluation of Risk Factors for Children with Severe Adenovirus Respiratory Infection: Retrospective Study	np	Iranian Journal of Pediatrics	10.5812/ijp-134296
Böhm S.; Wustrau K.; Pachlopnik Schmid J.; Prader S.; Ahlmann M.; Yacobovich J.; Beier R.; Speckmann C.; Behnisch W.; Ifversen M.; Jordan M.; Marsh R.; Naumann-Bartsch N.; Mauz-Körholz C.; Hönig M.; Schulz A.; Malinowska I.; Hines M.; Nichols K.E.; Gil-Herrera J.; Talano J.-A.; Crooks B.; Formankova R.; Jorch N.; Bakhtiar S.; Kühnle I.; Streiter M.; Nathrath M.; Russo A.; Dürken M.; Lang P.; Lind…	2024	Survival in primary hemophagocytic lymphohistiocytosis, 2016 to 2021: etoposide is better than its reputation	n	Blood	10.1182/blood.2023022281
Ito S.; Saito A.; Sakurai A.; Watanabe K.; Karakawa S.; Miyamura T.; Yokosuka T.; Ueki H.; Goto H.; Yagasaki H.; Kinoshita M.; Ozeki M.; Yokoyama N.; Teranishi H.	2024	Eculizumab treatment in paediatric patients diagnosed with aHUS after haematopoietic stem cell transplantation: a HSCT-TMA case series from Japanese aHUS post-marketing surveillance	n	Bone Marrow Transplantation	10.1038/s41409-023-02161-7
Nguyen S.T.T.; Tran T.A.; Vo G.V.	2024	Severe Pneumonia Caused by Respiratory Syncytial Virus and Adenovirus in Children from 2 to 24 Months at Children’s Hospital 1 in Ho Chi Minh City, Vietnam	nc	Viruses	10.3390/v16030410
Luo H.; Zhou Q.; Feng J.; Wu Y.; Chen H.; Mao M.; Qi R.	2024	Global Prevalence of Preexisting Antibodies against Human Adenoviruses, Surveyed from 1962 to 2021	n	Intervirology	10.1159/000538233
Woo H.G.; Kim H.J.; Park J.; Lee J.; Lee H.; Kim M.S.; Koyanagi A.; Smith L.; Rahmati M.; Yeo S.G.; Yon D.K.	2024	Global burden of vaccine-associated multiple sclerosis, 1967–2022: A comprehensive analysis of the international pharmacovigilance database	n	Journal of Medical Virology	10.1002/jmv.29591
Davids M.; Johnstone S.; Mendes A.; Brecht G.; Avenant T.; du Plessis N.; de Villiers M.; Page N.; Venter M.	2024	Changes in Prevalence and Seasonality of Pathogens Identified in Acute Respiratory Tract Infections in Hospitalised Individuals in Rural and Urban Settings in South Africa; 2018–2022	nc	Viruses	10.3390/v16030404
Sunil-Chandra N.P.; Jayasundara M.V.M.L.; Mendis B.C.G.; Dissanayaka D.M.P.V.	2024	Burden of rotavirus and adenovirus gastroenteritis in children and adults hospitalized in two geo-climatically different provinces of Sri Lanka	nc	VirusDisease	10.1007/s13337-024-00893-8
Plourde C.; Beauchamp F.-O.; Brocks R.; Thibault C.	2024	Successful decompressive laparotomy in a neonate with abdominal compartment syndrome on extracorporeal membrane oxygenation following congenital diaphragmatic hernia repair	cr	Perfusion (United Kingdom)	10.1177/02676591221147436
Sanchez Clemente N.; Coles C.; Paixao E.S.; Brickley E.B.; Whittaker E.; Alfven T.; Rulisa S.; Agudelo Higuita N.; Torpiano P.; Agravat P.; Thorley E.V.; Drysdale S.B.; Le Doare K.; Muyembe Tamfum J.-J.	2024	Paediatric, maternal, and congenital mpox: a systematic review and meta-analysis	n	The Lancet Global Health	10.1016/s2214-109x(23)00607-1
Zhong D.; Wahaab A.; Zheng J.; Zhang J.; Ma Z.; Wei J.	2024	Development of Colloidal Gold-Based Immunochromatographic Strips for Rapid Detection and Surveillance of Japanese Encephalitis Virus in Dogs across Shanghai, China	c	Viruses	10.3390/v16020258
Rodríguez Naranjo E.A.; Yauli Flores C.F.	2024	Exploring Acute Diarrhea in Infants: A Comprehensive Review of Infectious Agents and Laboratory Diagnostic Techniques; [Explorando las diarreas infantiles agudas: Una revisión exhaustiva de los agentes infecciosos y técnicas diagnósticas de laboratorio]	n	Salud, Ciencia y Tecnologia	10.56294/saludcyt20241100
Lingani M.; Cissé A.; Ilboudo A.K.; Yaméogo I.; Tarnagada Z.	2024	Patterns of Non-influenza Respiratory Viruses Among Severe Acute Respiratory Infection Cases in Burkina Faso: A Surveillance Study	nc	Influenza and other Respiratory Viruses	10.1111/irv.13271
Xu Y.; Yang C.; Sun P.; Zeng F.; Wang Q.; Wu J.; Fang C.; Zhang C.; Wang J.; Gu Y.; Wu X.; Zhang X.; Yang B.; Yang J.; Zhang H.; Lian J.; Zhang J.; Huang L.; Lian Q.	2024	Epidemic features and megagenomic analysis of childhood Mycoplasma pneumoniae post COVID-19 pandemic: a 6-year study in southern China	v	Emerging Microbes and Infections	10.1080/22221751.2024.2353298
Pérez E.A.G.; Rosero L.G.T.; Puga V.N.; Ramírez M.C.R.	2024	Rotavirus and adenovirus in the canton of Ambato, a retrospective post-pandemic analysis; [Rotavirus y adenovirus en el cantón Ambato, un análisis retrospectivo post pandemia]	np	Salud, Ciencia y Tecnologia - Serie de Conferencias	10.56294/sctconf2024552
Hoffman A.	2024	WHAT ARE LIKELY TO BE THE MOST COMMON VIRAL PATHOGENS CAUSING DIARRHEA SINCE THE DECREASE IN ROTAVIRUS CASES WITH INCREASE IN VACCINE UPTAKE?	np	Curbside Consultation in Pediatric Infectious Disease: 49 Clinical Questions	10.1201/9781003523642-41
de Mello Freitas F.T.; Pimentel C.C.P.; Bianchini P.R.; de Carvalho R.M.; Serafim A.P.; Costa C.F.A.	2024	Evaluation of Severe Acute Respiratory Syndrome surveillance caused by respiratory viruses in a pediatric unit, 2013 to 2019	nc	Revista Paulista de Pediatria	10.1590/1984-0462/2024/42/2022215
Sominina A.A.; Danilenko D.M.; Komissarov A.B.; Pisareva M.M.; Musaeva T.D.; Stolyarov K.A.; Afanasyeva O.I.; Timonina V.S.; Venev E.V.; Levanyuk T.P.; Smorodintseva E.A.; Kurskaya O.G.; Shestopalov A.M.; Lelenkova E.V.; Semenov A.V.; Lioznov D.A.	2024	Changes in the etiological structure of severe acute respiratory viral infections in children and adults under the influence of the COVID-19 pandemic	nc	Zhurnal Mikrobiologii Epidemiologii i Immunobiologii	10.36233/0372-9311-532
Paklonskaya N.V.; Amvrosyeva T.V.; Kaltunova Y.B.; Shilava Y.A.; Belskaya I.V.	2024	SPORADIC AND GROUP INCIDENCE OF ACUTE VIRAL GASTROENTERITIS IN BELARUS: SPECTRUM OF THE PATHOGENS AND ETIOLOGY FEATURES; [СПЕКТР ВОЗБУДИТЕЛЕЙ ОСТРЫХ ВИРУСНЫХ ГАСТРОЭНТЕРИТОВ В УСЛОВИЯХ СПОРАДИЧЕСКОЙ И ГРУППОВОЙ ЗАБОЛЕВАЕМОСТИ В БЕЛАРУСИ]	l	Proceedings of the National Academy of Sciences of Belarus, Medical Series	10.29235/1814-6023-2024-21-2-156-167
Beltrán García S.; Aranda Conchello E.; Martín de Vicente C.; Odriozola Grijalba M.; Cemeli Cano M.	2024	Post-infectious bronchiolitis obliterans secondary to adenovirus; [Bronquiolitis obliterante posinfecciosa secundaria a adenovirus]	n	Pediatria de Atencion Primaria	10.60147/8ef93f7f
Stovba L.F.; Chukhralya O.V.; Pavel’ev D.I.; Chernikova N.K.; Borisevich S.V.	2024	Comparison of the Efficacy of Different Schemes for Using Recombinant Vector Vaccines against Ebola Fever, Based on Vaccinia Virus, MVA Strain; [Сравнение эффективности различных схем применения рекомбинантных векторных вакцин против лихорадки Эбола на основе вируса вакцины, штамм MVA]	t	Problemy Osobo Opasnykh Infektsii	10.21055/0370-1069-2023-4-24-31
Mokia-Serbina S.; Litvinova T.; Shelevytska V.; Zabolotnya N.	2024	Viral pneumonia in preschool children: current aspects of clinical and paraclinical diagnosis and treatment; [Вірусні пневмонії у дітей дошкільного віку: актуальні аспекти клініко-параклінічної діагностики та лікування]	l	Child's Health	10.22141/2224-0551.19.1.2024.1670
Feng Y.; Zhang H.; Zhang B.; Zhou Y.; Yuan H.	2024	Impact of normalized COVID-19 prevention and control measures on lower respiratory tract infection pathogenesis in hospitalized children	np	Frontiers in Public Health	10.3389/fpubh.2024.1367614
Yasaie S.; Ferdousi A.; Mousavi Nasab S.D.; Kaghazian H.; Shams S.	2024	Prevalence of Human Adenovirus, Epstein-Barr Virus, and Cytomegalovirus in Pediatric Hematologic Diseases in Iran	np	Infection, Epidemiology and Microbiology	10.61186/iem.10.1.51
Fan S.; You F.; Zhang M.; Chen Q.	2024	Research progress on emerging diarrhea virus and population infection	l	Chinese Journal of Disease Control and Prevention	10.16462/j.cnki.zhjbkz.2024.04.014
Niekler P.; Goettler D.; Liese J.G.; Streng A.	2024	Correction to: Hospitalizations due to respiratory syncytial virus (RSV) infections in Germany: a nationwide clinical and direct cost data analysis (2010–2019) (Infection, (2023), 10.1007/s15010-023-02122-8)	n	Infection	10.1007/s15010-024-02191-3
Luo P.; Kuang W.; Ni H.; Fu L.; Lyu Y.; Zha W.; Yi S.; Zhang S.	2024	Analysis of the effects of different temperature levels in changsha on human adenovirus infection	l	Chinese Journal of Disease Control and Prevention	10.16462/j.cnki.zhjbkz.2024.02.005
Yasri, S; Wiwanitkit, V	2024	Adjusted Adenovirus Molecular Epidemiology Pattern among the Children with Acute Gastroenteritis: A Study from a Tropical Country	np	JOURNAL OF THE SCIENTIFIC SOCIETY	10.4103/jss.jss_301_22
Zhu, JZ; Cheng, WP; Xu, YB; Guo, YQ; Shi, LX	2024	Two cases of small bowel necrosis due to intussusception secondary to abnormal proliferation of intestinal Peyer's patches in infants after MMR vaccination	cr	BMC PEDIATRICS	10.1186/s12887-024-04618-0
Wagner, Y; Adam, D; Engelberg, GP; Pomeranz, A; Messinger, Y	2024	HLH Syndrome in a Community Hospital: The Challenge of an Early Diagnosis	n	PEDIATRIC HEALTH MEDICINE AND THERAPEUTICS	10.2147/phmt.s446681
Garcia-Moure, M; Laspidea, V; Gupta, S; Gillard, AG; Khatua, S; Parthasarathy, A; He, JS; Lang, FF; Fueyo, J; Alonso, MM; Gomez-Manzano, C	2024	The emerging field of viroimmunotherapy for pediatric brain tumors	np	NEURO-ONCOLOGY	10.1093/neuonc/noae160
Yasaie, S; Nasab, SDM; Shams, S; Ferdousi, A; Kaghazian, H	2024	Evaluation of the detection of diarrhoea-associated RNA viruses in immunocompromised children in Iran	n	INFECTION PREVENTION IN PRACTICE	10.1016/j.infpip.2024.100370
Wistinghausen, B; Toner, K; Barkauskas, DA; Jerkins, LP; Kinoshita, H; Chansky, P; Pezzella, G; Saguilig, L; Hayashi, RJ; Abhyankar, H; Scull, B; Karri, V; Tanna, J; Hanley, P; Hermiston, ML; Allen, CE; Bollard, CM	2024	Durable immunity to EBV after rituximab and third-party LMP-specific T cells: a Children's Oncology Group study	b	BLOOD ADVANCES	10.1182/bloodadvances.2023010832
Rummans, S; Sagdeo, MS	2024	Pneumatosis intestinalis in a term infant with adenovirus gastroenteritis	cr	AMERICAN JOURNAL OF THE MEDICAL SCIENCES
Friedland, A; Messina, JA; Andermann, TM	2024	Adenovirus Infection in Patients Undergoing Hematopoietic Stem Cell Transplantation	n	CURRENT TREATMENT OPTIONS IN INFECTIOUS DISEASES	10.1007/s40506-024-00275-0
Vazaios, K; van Berkum, RE; Calkoen, FG; van der Lugt, J; Hulleman, E	2024	OV Modulators of the Paediatric Brain TIME: Current Status, Combination Strategies, Limitations and Future Directions	b	INTERNATIONAL JOURNAL OF MOLECULAR SCIENCES	10.3390/ijms25095007
Boehm, AB; Shelden, B; Duong, D; Banaei, N; White, BJ; Wolfe, MK	2024	A retrospective longitudinal study of adenovirus group F, norovirus GI and GII, rotavirus, and enterovirus nucleic acids in wastewater solids at two wastewater treatment plants: solid-liquid partitioning and relation to clinical testing data	np	MSPHERE	10.1128/msphere.00736-23
Tran, VQ; Phan, LD; Pham, SM; Pham, BT; Nguyen, QV; Pham, HT; Pham, VH	2023	The distribution of human adenovirus genotype detected from children with community acquired pneumonia in Ho Chi Minh city in 2019 and 2020	a	RESPIROLOGY
de la Nava, D; Ausejo-Mauleon, I; Nazarian, J; Mueller, S; Allen, JE; Koschmann, C; Venneti, S; Dun, MD; Gomez-Manzano, C; Fueyo, J; Patiño-Garcia, A; Alonso, MM	2024	ONC201 COMBINED WITH THE ONCOLYTIC ADENOVIRUS DELTA-24-RGD AS A NEW THERAPEUTIC REGIME FOR PEDIATRIC HIGH-GRADE AND DIFFUSE MIDLINE GLIOMAS	b	NEURO-ONCOLOGY	10.1093/neuonc/noae064.302
Naseri, S; Cordova, MM; Wenthe, J; Lövgren, T; Eriksson, E; Loskog, A; Ullenhag, GJ	2024	CD40 stimulation via CD40 ligand enhances adenovirus-mediated tumour immunogenicity including 'find-me', 'eat-me', and 'kill-me' signalling	b	JOURNAL OF CELLULAR AND MOLECULAR MEDICINE	10.1111/jcmm.18162
Lassaletta, A; Vazquez-Gomez, F; Rubio, A; Moreno-Carrasco, JL; Sansegundo, CG; Gonzalez-Murillo, A; Horcajo-Morera, B; Bautista, F; Garcia-Aguilera, G; Castillo, A; Solis, I; Borrego, P; Llort, A; Castellano, S; Perez-Somarriba, M; Garcia-Ariza, M; Galera, A; Melwani, K; Ippolito, H; Rivero, B; Melen, G; Garcia-Castro, J; Ramirez, M	2024	PHASE IB CLINICAL TRIAL ASSESSING SAFETY, TOLERABILITY, AND PRELIMINARY EFFICACY OF ALOCELYVIR (ALLOGENEIC MESENCHYMAL CELLS plus ONCOLYTIC ADENOVIRUS) COMBINED WITH RADIOTHERAPY IN PEDIATRIC PATIENTS WITH NEWLY DIAGNOSED DIFFUSE INTRINSIC PONTINE GLIOMA (DIPG)	n	NEURO-ONCOLOGY	10.1093/neuonc/noae064.134
Sahina, EA; Bostanci, H; Tunccan, OG; Yavuz, A; Sahin, C; Fidan, I; Çaglar, K; Bozdayi, G	2024	Detection of Viral Agents Causing Gastroenteritis by Multiplex PCR Method in Patients; Norovirus, Rotavirus, Adenovirus, Astrovirus, Sapovirus	a	MOLECULAR GENETICS MICROBIOLOGY AND VIROLOGY	10.3103/s089141682470006x
Yang, AN; Luo, Y; Yang, J; Xie, TB; Wang, WH; Wan, X; Wang, KW; Pang, DQ; Yang, DS; Dai, HY; Wu, J; Meng, SL; Guo, J; Wang, ZJ; Shen, S	2024	Quantitation of Enterovirus A71 Empty and Full Particles by Sedimentation Velocity Analytical Ultracentrifugation	t	VIRUSES-BASEL	10.3390/v16040573
Bahakel, H; Waghmare, A; Madan, RP	2024	Impact of Respiratory Viral Infections in Transplant Recipients	np	JOURNAL OF THE PEDIATRIC INFECTIOUS DISEASES SOCIETY	10.1093/jpids/piad094
Ari, MM; Beig, M; Sholeh, M; Khoshmirsafa, M	2024	The BCG vaccine, advantages, and disadvantages of introducing new generation vaccines against Mycobacterium tuberculosis	t	CLINICAL AND EXPERIMENTAL VACCINE RESEARCH	10.7774/cevr.2024.13.3.184
Riccò, M; Corrado, S; Bottazzoli, M; Marchesi, F; Gili, R; Bianchi, FP; Frisicale, EM; Guicciardi, S; Fiacchini, D; Tafuri, S	2024	RSV Infection in Refugees and Asylum Seekers: A Systematic Review and Meta-Analysis	n	EPIDEMIOLOGIA	10.3390/epidemiologia5020016
Zhang, Y; Su, JL; Xie, SQ; Xin, SM; Li, L	2024	Mechanism of Ellagic Acid-Induced Autophagy in Cis-Diamminedichloroplatinum(II)-Resistant Ovarian Cancer Cells	b	CURRENT TOPICS IN NUTRACEUTICAL RESEARCH	10.37290/ctnr2641-452x.22:196-200
Li, Y; Yu, JH; Wang, Y; Yi, J; Guo, LA; Wang, Q; Zhang, G; Xu, YC; Zhao, Y	2024	Cocirculation and coinfection of multiple respiratory viruses during autumn and winter seasons of 2023 in Beijing, China: A retrospective study	np	JOURNAL OF MEDICAL VIROLOGY	10.1002/jmv.29602
Riller, Q; Schmutz, M; Fourgeaud, J; Fischer, A; Neven, B	2024	Protective role of antibodies in enteric virus infections: Lessons from primary and secondary immune deficiencies	np	IMMUNOLOGICAL REVIEWS	10.1111/imr.13402
Watson, SI; Ul Alam, MA; Rego, RTT; Lilford, RJ; Barman, AK; Alam, B; Faruque, ASG; Islam, MS	2024	Low cost and real-time surveillance of enteric infection and diarrhoeal disease using rapid diagnostic tests in Cox's Bazar, Bangladesh	v	CONFLICT AND HEALTH	10.1186/s13031-024-00617-1
Taherian, MR; Azarbar, P; Barkhordar, M; Toufani, S; Aliabadi, LS; Bahri, T; Ahmadvand, M; Yaghmaie, M; Daneshvar, A; Vaezi, M	2024	Efficacy and safety of adoptive T-cell therapy in treating cytomegalovirus infections post-haematopoietic stem cell transplantation: A systematic review and meta-analysis	n	REVIEWS IN MEDICAL VIROLOGY	10.1002/rmv.2558
Braidotti, S; Granzotto, M; Curci, D; Kotnik, BF; Maximova, N	2024	Advancing Allogeneic Hematopoietic Stem Cell Transplantation Outcomes through Immunotherapy: A Comprehensive Review of Optimizing Non-CAR Donor T-Lymphocyte Infusion Strategies	n	BIOMEDICINES	10.3390/biomedicines12081853
Zhao, P; Zhang, Y; Wang, J; Li, YH; Wang, YX; Gao, Y; Zhao, MC; Zhao, M; Tan, H; Tie, YQ; Feng, ZS	2024	Epidemiology of respiratory pathogens in patients with acute respiratory infections during the COVID-19 pandemic and after easing of COVID-19 restrictions	np	MICROBIOLOGY SPECTRUM	10.1128/spectrum.01161-24
Choi, KY; El-Hamdi, N; McGregor, A	2024	T cell inducing vaccine against cytomegalovirus immediate early 1 (IE1) protein provides high level cross strain protection against congenital CMV	t	VACCINE	10.1016/j.vaccine.2024.126357
Medaer, L; Veys, K; Gijsbers, R	2024	Current Status and Prospects of Viral Vector-Based Gene Therapy to Treat Kidney Diseases	t	HUMAN GENE THERAPY	10.1089/hum.2023.184
Joshi, MS; Shinde, MS; Lavania, M	2024	Evaluation of different genomic regions of rotavirus B and rotavirus C for development of real-time RT-PCR assays	v	VIROLOGY JOURNAL	10.1186/s12985-024-02369-z
Lu, Y; Ling, C; Shoti, J; Yang, H; Nath, A; Keeler, GD; Qing, KY; Srivastava, A	2024	Enhanced transgene expression from single-stranded AAV vectors in human cells in vitro and in murine hepatocytes in vivo	b	MOLECULAR THERAPY NUCLEIC ACIDS	10.1016/j.omtn.2024.102196
Schonborn, L; Pavord, S; Chen, VMY; Pai, MAK; Gwarzo, DH; Buttery, J; Munoz, FM; Tran, H; Greinacher, A; Law, B	2024	Thrombosis with thrombocytopenia syndrome (TTS) and vaccine-induced immune thrombocytopenia and thrombosis (VITT): Brighton Collaboration case definitions and guidelines for data collection, analysis, and presentation of immunisation safety data	n	VACCINE	10.1016/j.vaccine.2024.01.045
Flynn, TG; Olortegui, MP; Kosek, MN	2024	Viral gastroenteritis	np	LANCET	10.1016/s0140-6736(23)02037-8
Longo, C; Saito, M; Castro, PT; Traina, E; Werner, H; Elito, J Jr; Araujo, E Jr	2024	Coxsackievirus Group B Infections during Pregnancy: An Updated Literature Review	n	JOURNAL OF CLINICAL MEDICINE	10.3390/jcm13164922
Green, A; Rubinstein, JD; Grimley, M; Pfeiffer, T	2024	Virus-Specific T Cells for the Treatment of Systemic Infections Following Allogeneic Hematopoietic Cell and Solid Organ Transplantation	b	JOURNAL OF THE PEDIATRIC INFECTIOUS DISEASES SOCIETY	10.1093/jpids/piad077
