# Supplementary material for: Current Trends of Human Adenovirus Types Among Hospitalized Children—A Systematic Review
Source: Viruses. 2025 Jun 27;17(7):914. doi: 10.3390/v17070914 (PMC12299119; doi:10.3390/v17070914)
Supplement: Supplementary file 1 [file viruses-17-00914-s001.zip › viruses-3678715-supplementary Table S2.xlsx]

## Sheet: Tabelle1
Citation	Place	Time frame the study was conducted	Main reported symptoms	HAdV	A12	A18	A31	B3	B7	Recombinant B7/3	B11	B16	B55	C1	C2	C5	C6	C57	C89	C108	D23	D69	E4	F40	F41	n.n.
Cao Y, Yang J, Li N et al. Detection and complete genome sequence analysis of human adenovirus in children with acute diarrhea in Yunnan, China, 2015–2021. Arch Virol 169, 34 (2024). https://doi.org/10.1007/s00705-023-05950-z	Yunnan province (China)	2015 - 2021	Gastroenteritis	13											3										10
Bouazizi A, Ben Hadj Fredj M, Bennour H et al. Molecular analysis of adenovirus strains responsible for gastroenteritis in children, under five, in Tunisia. Heliyon. 2023 Nov 30;10(1):e22969. doi: 10.1016/j.heliyon.2023.e22969. PMID: 38163238; PMCID: PMC10754908.	Tunisia	2014 - 2016	Gastroenteritis	28		1									9	3							1		14
Nguyen DD, Phung LT, Thanh Tran HT et al. Molecular subtypes of Adenovirus-associated acute respiratory infection outbreak in children in Northern Vietnam and risk factors of more severe cases. PLoS Negl Trop Dis. 2023 Nov 7;17(11):e0011311. doi: 10.1371/journal.pntd.0011311. PMID: 37934746; PMCID: PMC10655982.	Northern Vietnam	2022	RTI, Gastroenteritis	97				81	15						1
Kadhim Jwaziri A, Karbalaie Niya MH, Khales P et al. Molecular Prevalence and Genotype Distribution of Human Adenovirus in Iranian Children with Gastroenteritis. Fetal Pediatr Pathol. 2023 Dec;42(6):901-913. doi: 10.1080/15513815.2023.2262576. Epub 2023 Nov 22. PMID: 37766589.	Irania	2021 - 2022	Gastroenteritis	15											4										5	6
Huang S, Wang H, Li L, Xiang W et al. Molecular epidemiology and phylogenetic analyses of human adenovirus in pediatric patients with acute respiratory infections from Hangzhou during COVID-19 pandemic. Front Pediatr. 2023 Aug 8;11:1237074. doi: 10.3389/fped.2023.1237074. PMID: 37614906; PMCID: PMC10442704.	Hangzhou (China)	2020 - 2021	RTI	386				1						30	26	6	29	1								293
Yodmeeklin A, Kumthip K, Ukarapol N et al. Diverse genotypes of human enteric and non-enteric adenoviruses circulating in children hospitalized with acute gastroenteritis in Thailand, from 2018 to 2021. Microbiol Spectr. 2023 Aug 17;11(5):e0117323. doi: 10.1128/spectrum.01173-23. Epub ahead of print. PMID: 37589466; PMCID: PMC10580837.	Thailand	2018 - 2021	Gastroenteritis	80	3			14	4		1			12	5	6							2	13	20
Fan G, Li S, Tian F et al. RNA-sequencing-based detection of human viral pathogens in cerebrospinal fluid and serum samples from children with meningitis and encephalitis. Microb Genom. 2023 Aug;9(8):mgen001079. doi: 10.1099/mgen.0.001079. PMID: 37531160; PMCID: PMC10483426.	Hunan province (China)	2020	CNS-infection	8				2	4																	2
Majumdar A, Saha R, Chatterjee A, Gupta R et al. Upsurge in hospitalization of pediatric patients with severe acute respiratory infections in Kolkata and surrounding districts caused by recombinant human respiratory adenovirus type B 7/3. J Med Virol. 2023 Jul;95(7):e28897. doi: 10.1002/jmv.28897. PMID: 37394792.	India	2022 - 2023	RTI	1154						40																1114
Joshi MS, Sukirti V, Chavan NA et al. Enteric and non-enteric adenoviruses in children with acute gastroenteritis in Western India. Infect Genet Evol. 2023 Aug;112:105454. doi: 10.1016/j.meegid.2023.105454. Epub 2023 May 29. PMID: 37257799.	India	2013-2016	Gastroenteritis	61	4	2	5		5						5	2					1	1		14	18	4
Abbasi S, Shafiei-Jandaghi NZ, Shadab A et al. Phylogenetic characterization of rhinovirus and adenovirus in hospitalized children aged ≤ 18 years with severe acute respiratory infection in Iran. Iran J Microbiol. 2023 Feb;15(1):155-162. doi: 10.18502/ijm.v15i1.11932. PMID: 37069918; PMCID: PMC10105264.	Irania	2018-2019	RTI	36				4	8			2				5	14	2					1
Zhang J, Zhuo Z, Xu Y et al. Pneumonia in Children During the 2019 Outbreak in Xiamen, China. Pediatr Infect Dis J. 2023 Feb 1;42(2):87-93. doi: 10.1097/INF.0000000000003749. Epub 2022 Dec 16. PMID: 36638390.	Xiamen (China)	2019	RTI	609				49	120														1			439
Bouazizi A, Hadj Fredj MB, Jerbi A et al. (2023). Unexpected Predominance of Human Adenovirus F41 in Children Suffering From Acute Respiratory Infection in Tunisia. Future Virology, 18(10), 659–668. https://doi.org/10.2217/fvl-2022-0215.	Tunisia	2018-2019	RTI	30											4	1									9	16
Biškup UG, Steyer A, Lusa L et al. Molecular Typing of Mastadenoviruses in Simultaneously Collected Nasopharyngeal Swabs and Stool Samples from Children Hospitalized for Acute Bronchiolitis, Acute Gastroenteritis, and Febrile Seizures. Microorganisms. 2023 Mar 17;11(3):780. doi: 10.3390/microorganisms11030780. PMID: 36985353; PMCID: PMC10058226.	Slovenia	2009-2011	RTI, Gastroenteritis, neurological symptoms	189			1	2						15	32	10	6							3	22	98
Namuwulya P, Ashraf S, Niebel M et al. Viruses associated with measles-like illnesses in Uganda. J Infect. 10.1016/j.jinf.2024.106148	Uganda	2010-2019	Measles-like symptoms (fever, exanthem, cough, conjunctivitis, coryza)	4											4
Wang S, Zou X, Fu J, et al. 2024, Genotypes and Phylogenetic Analysis of Human Adenovirus in Hospitalized Pneumonia and Influenza-Like Illness Patients in Jiangsu Province, China (2013-2021). Infect Drug Resist. 10.2147/idr.s456961	Jiangsu Province (China)	2013-2021	RTI, Influenza like illness (ILI)	282				22	15					12	11	5							1
Cai J, Liu Y, Qian C, Gao Y, et al. 2024. Genetic characterization of pediatric SARI-associated human adenoviruses in eight Chinese provinces during 2017-2021. J Med Virol. 10.1002/jmv.29618	China	2017-2021	RTI	112				50	22				2	14	1		1		1	11			5			5
			Total		7	3	6	225	193	40	1	2	2	83	105	38	50	3	1	11	1	1	11	30	98	1977
							16						463							291		2	11		128		911	genotypes
							A						B							C		D	E		F	NN	1977
																											2888	in total
